# Supplementary material for: Enhanced antibacterial effect of the novel T4-like bacteriophage KARL-1 in combination with antibiotics against multi-drug resistant Acinetobacter baumannii
Source: Sci Rep. 2018 Sep 20;8:14140. doi: 10.1038/s41598-018-32344-y (PMC6147977; doi:10.1038/s41598-018-32344-y)
Supplement: Supplementary file 2 — Dataset 1 [file 41598_2018_32344_MOESM2_ESM.xlsx]

## Sheet: Tabelle1
Table S1: List of ORFs identified in the genome of phage KARL-1
The column "Core genes" indicates shared single copy genes present in all known Acinetobacter phages of the subfamily Tevenvirinae
Gene annotation is coloured according to its predicted functional category and is summarized at the end of the table
Gene #	Strand	Left End	Right End	Gene Length	Core Genes	BLAST Hit	Predicted Functional Category	E-Value	Protein Sequence
1	+	219	314	96		hypothetical	Hypothetical protein	0	MIFSIFILAFFATLAIIYLCERSSMTKGASK
2	+	311	1264	954		PHAGE_Acinet_ZZ1_NC_018087: putative anti-sigma factor; phage(gi392973006)	Transcription/Translation	3.94e-40	MISNIKIAECFVNKAKNAKLRGIKFDMSLSTFANIKHQTLCAYSGMPFEENETAPMSLERIDNTIGYIDGNVIPVRRELNTLRSDLTSATIDARINELNSMAITKEAEVTFHSIAIGTITAANALKDAVNKEYNKPKIHPKHLPRWKKLLEVHENTKASYERRIALIRETEATLIAKNRQPVGKAKAKKINRLLTVHTEKAESLKSALLASAKALNKFYKNCATSNGETLNLKPIEFKAATNEISYHENAIGRLKNELEKIYYNMHSLKTIIKPALIKFENLSDGDKARIKLGLPLSTPTYKLLKHKVGYNCLINKI
3	+	1275	1697	423		PHAGE_Acinet_ZZ1_NC_018087: hypothetical protein; phage(gi392973008)	Hypothetical Phage-like protein	9.80e-27	MDFLVIFLLMMGGYAGFLHFYNQYTIFHRKYKELVYDYNDVVNNRNRLKDLYLRLEKKHNMNVDDYNKLLKEYELVVKLKAREFTSKANFEDILKRDQKPVGKDEFSMAELKRIRFAIHPDKNGGKTGDLFIKVNEMLGE
4	+	1699	2064	366		PHAGE_Acinet_ZZ1_NC_018087: hypothetical protein; phage(gi392973010)	Hypothetical Phage-like protein	1.29e-29	MTEEFNIESVKRHIKNLIAGNGINKDDMLQLYREVLKEQVESRVHKLFAAYNLERFIEKQVNAIIQQYLNGIINRDDGWLTTKRSIIEDMVLSECRKQVEEQIREHFKVTLKGVEQFGDSK
5	+	2061	2357	297		PHAGE_Acinet_ZZ1_NC_018087: hypothetical protein; phage(gi392973011)	Hypothetical Phage-like protein	2.02e-16	MISGYAVFYKDKDGFDEALSELGVIKIFPNERSATLGMREYADKITNILNPTKEFKAERKLFGIKTVKEIERPEVPAYARELMTRQLKTMFVKQVKVA
6	+	2399	3757	1359	X	PHAGE_Acinet_ZZ1_NC_018087: DNA helicase; phage(gi392973012)	DNA replication, recombination, repair, packaging, and processing	0.0	MNDLKLEDLNEGQRAAFDAVIKVISTKSMMATTSHDEVKPHITINGPAGTGKTTLTRFLINYLISSGEKGVMLAAPTHQAKKVLAKLSGMEASTIHSLLKINPTTYEDSTVFQQSDTPDLSECRVLICDEVSMYDRELFRILMASIPPWCTIIGLGDIAQIRPVAPNSTVPELSAFFFNDKFEQVTLTEVMRSNAPIIEVATEIRKGGWIRENLVDGQGVHSMVRSNGGSVAAFLSKYFEIVKDADYLFDNRMLAFTNKSVNDLNNIIRKKLYQTTVPYIKDEVLVMQEPLMRSHTFEGKTFTEVIFNNGELVRIINCREKYVNLFIKGFKGSDSIKVWELEIRGVDSDAVDMIKVIHDEQELNKFQYFMSKSASEFKNTRDKRPNWKGWWDLKAQFHK…
7	+	3768	4010	243		PHAGE_Acinet_ZZ1_NC_018087: hypothetical protein; phage(gi392973013)	Hypothetical Phage-like protein	1.32e-25	MNLTAKDLIRLMELIRHVIDSGLDANDFARNTFYAFQPFFNLHSTLMHCEPTSTVTIPFALAMDINSIVLAHQSSIKAVV
8	+	4079	4483	405		hypothetical	Hypothetical protein	0.0	MNDPNVQQIKTINDFVFVVLGFHLPVSFNMQPDIALTVKAAVQLLDYIEEVRDSIIRLKGESYYNSQCISMGVRVHQWVDQFSKSLSQKINNARMVNEIVDDPIKVYVPESALSHYNEVVVLHDVLKIRAKQNG
9	+	4476	4835	360		hypothetical	Hypothetical protein	0.0	MANSKGTLSVPVEMLNALYGSLSAIDVKTFSEYTFRKDVASQAVLSNRYGEGITEDSLHFKIKGHLERLRRTGLDIANWANEHTDYACSKSITHIDVDMQILADIRTLITDWVYINGEV
10	+	4822	5481	660	X	PHAGE_Acinet_ZZ1_NC_018087: exonuclease A; phage(gi392973016)	DNA replication, recombination, repair, packaging, and processing	4.69e-99	MAKYNDFIIDLETLGNKPDCIVVDVSILIFDPDPKVMQPLDELIKNGKRFKLNLESQKGVRSTTPSTVKWWMEQSPEAKKNLLPSPDDVTVEEAVTQILAFLKENGINQWKSQGWCRGMSFDFPIFVDMIRQTFKTNDTDKLEPIKFHCQRDIRTAIEAYSLVRGMSKTPLRKGILDGFVHHDSIHDCAKDVIMLKMAQRYALQLEEIPAPEDIDPFTV
11	+	5579	5821	243		PHAGE_Acinet_Acj61_NC_014661: cef; phage(gi311992766)	Transcription/Translation	2.73e-39	MNKQALIAKVNKMPKPANTTAISQAEFDAILTNPELTVVEKHFHNHLETNQVLFVIKDNEIDFVAIKEITANGTRIFKEV
12	+	5832	6236	405		PHAGE_Acinet_Acj9_NC_014663: hypothetical protein; phage(gi311993290)	Hypothetical Phage-like protein	1.56e-05	MKGFETGTEYLLIDSKGLSTEDLKTKEGNVELPGHYFSLMMKLLNSGDQSRTLSVHRSAMGNVYSASINGMCVEECYIRAECIKYFAPIAPVAVEAQIPIIRPHSSASAIPDNIIQFPRLHQRLAIEGAYSAIA
13	+	6276	6842	567		PHAGE_Acinet_ZZ1_NC_018087: putative lysozyme; phage(gi392973021)	Lysis	4.93e-103	MDVKPFFDAAREIAGGKLTQAQVDELNKVINNTLAPSEVNISDLGVDLIRRFEGLRTSAYPDSVGVWTIGYGTTRYPNGVAVKKGDTCTEAQAKAYMKNDLQKFVRAVNKLVTVPLKQTQFDALVSLVYNIGETAFAGSTLLKKLNAKDYAGAADQFLVWNKGRVKGVLQVIPGLTNRRKAEKKYFEQ
14	+	6921	8453	1533	X	PHAGE_Acinet_ZZ1_NC_018087: DNA topoisomerase subunit; phage(gi392973025)	DNA replication, recombination, repair, packaging, and processing	0.0	MSTEIKMLSDREHVLKRPGMYVGSTTSENHDRFLFGKFQTLKYVPALVKIIDEIIDNSLDEAIRTDFAFANKIEVKISGNQITVKDNGRGIPQAMITTPEGTQLPGAVACWTRTKAGGNFGDDATRKTAGLNGVGSSLTNIFSKEFIGTTCDGENTIVVKCSDNMSNIDWKTKAGGKQGTEVSFVPDFSLLDCDGIDSTIEQIVEDRLQILAVIYPDIQFKFNNVRVLGNFKKYAKMYDEDAIIMETDNVQLAIGRSDDGFRHLSFVNAIHTKVGGSHIDYVIDELSNELIPQIKRRHKVEVNKARIKECLTMLLFIKNMPNMRFDSQTKERLTSPWGEVKAHIDIDIKKLSRMLIANESILMPIIEAVLAKLLAAEKAANTRAAKKAAKAKVAKHIKA…
15	+	8450	8989	540		PHAGE_Proteu_vB_PmiM_Pm5461_NC_028762: homing endonuclease; phage(gi971740920)	Homing endonucleases and homologs	1.14e-58	MNYQRIYDELIDRARHRSIDKGEWRHIVPHSMGGSDDKSNLVHLTYREHYLAHVLLYKIHRNSQMAFALGRMSNSGVDRKCSSRTYAFAREAHSKAISEWSKEYMTNKTVLKNIETGEFGIHDVDSVDRSIWKGVNFGRKMAGIKGKTCFKDDEGNTYSLFVDDPKIKELGLKRCRKYY
16	+	9048	9287	240		PHAGE_Escher_UFV_AREG1_NC_031030: hypothetical protein; phage(gi100004)	Hypothetical Phage-like protein	2.20e-15	LPIYAQIVKAIPIFYDWYVKIYLHNIETFENPIKYWKDLNGITSGSRLYSRIFEEFEKGWTPDEKFYEVYNEINSNRKN
17	+	9259	9393	135		PHAGE_Salmon_S16_NC_020416: DNA topoisomerase II large subunit C-terminal region; phage(gi456351093)	DNA replication, recombination, repair, packaging, and processing	5.66e-15	MKLTQIAKTDVDMNTYKAQTNVRRTFTSTMNYRNIAIMTDADVD
18	+	9458	9781	324		PHAGE_Acinet_ZZ1_NC_018087: DNA topoisomerase subunit; phage(gi392973025)	DNA replication, recombination, repair, packaging, and processing	1.10e-54	LLAFFSNWPELFEQGRIKFVKTPVAICQKGKDQKWYYTIEDYEADKPNLKGYSFRYIKGLGSLEMEEYEKVIREPHFDVVKLPENWKAQFEMLFGNDAQLRKDWMSA
19	+	9804	10163	360		PHAGE_Acinet_ZZ1_NC_018087: hypothetical protein; phage(gi392973030)	Hypothetical Phage-like protein	2.15e-26	MKLTATIYNNLVKVFNDAANLSKTPNERKLIIEARKRFPTYNELLNLDLDYDEQSIKKYAKNPLKVCEIDQASDEGIFKHAYISDANLSTLENNLLRGIRVILHTYTDGATSAIYGVVE
20	+	10160	10354	195		PHAGE_Acinet_Acj61_NC_014661: hypothetical protein; phage(gi311992761)	Hypothetical Phage-like protein	9.61e-13	MKILVEVVATNMESGHIAVHQETIDIAIVSKEQETLYLEKLANSDFLTPKKVGPILISRSIAVL
21	+	10380	11387	1008	X	PHAGE_Acinet_ZZ1_NC_018087: RNA ligase 2; phage(gi392973031)	Transcription/Translation	4.20e-167	MSFIKYSSLENHTNDKFIRQCFDAIALGEGSVNTEFVAREKIHGTNFSVVITADSIKPAKRSGFIGETEKFFGYEDLMKDLIDVFEAIQSDLVANVPSFKSMQIFGEYAGEGIQKEVDYGPKSFYVFDIYMDAPDAGFSHGWWADDKVQEFCDYRGLKIAPLIARGTLEQLLKLPVEFDSIVPSLTWENMYSVHPQPAPKDNVAEGLVIKPNTPMFLRSGSRLAIKYKTDKFKEKGKSKLPKIPTPLPPEDLELLSKFSEYVTKARISNVVSHIGEVSTKDFGKVMGLTMKDIFEEAEREGLTLNAAQQPSKFKAELQKIVTTEIREIWLDLIQK
22	+	11462	11623	162		PHAGE_Acinet_ZZ1_NC_018087: hypothetical protein; phage(gi392973034)	Hypothetical Phage-like protein	7.84e-19	MKINLTNGLIRVIEAVEQLPANTVFGMGEYKTCVIGKTLGWTKEARKVLSELV
23	+	11620	11961	342		PHAGE_Acinet_ZZ1_NC_018087: putative quaternary ammonium compound-resistance protein qacE; phage(gi392973036)	Putative bacterial protein	9.21e-61	MTPVQLGVVWLLVAIVTDVVSTIYMAKADGFNNIVPLVIGAALYAGSFIACVIALKYIQAGILYVMWSGLGAIATAFLAKAMLNQNLDVGAWVGLVFISVGLAIIAQYSNIGI
24	+	12065	12601	537		PHAGE_Acinet_ZZ1_NC_018087: hypothetical protein; phage(gi392973037)	Hypothetical Phage-like protein	2.43e-95	MKLKKSVAMLIVPAFVLAGCTKDDSVAVAESVAQTPEGAFVQVADTLNKSYEEAKSKGYTGTYEDWVKLLELHKTDPAAASKAASDSGFSGMDMLMAGAMGMMLGNMMSNGSYNSYKERQRSMGSSAYVPPARSTLNSYRATESRAASARAATSRSTSVSRSTSVSRGGFGGAVSSGG
25	+	12636	12920	285		PHAGE_Acinet_ZZ1_NC_018087: hypothetical protein; phage(gi392973038)	Hypothetical Phage-like protein	5e-54	MSKLNNGQMIFCLIVGIVIALSIFVMQRPKANPGYTPAGTVTLKCLSLLGDSIVTYTGNDSSITWYSDGTYVSLTLADRYMKIPQHRCEYTKFR
26	+	12984	14252	1269		PHAGE_Acinet_ZZ1_NC_018087: putative glutathionylspermidine synthase; phage(gi392973039)	Putative bacterial protein	0.0	MKRHTNFEIRPNHGELLEGIGFNYWNAPSGPEGAPYWQEGVVYGMSESEIDRIQAATQELHDMSCAMVEQMVTAGDYPEYFNLDENSIPLIEQSWKRGDKSLYGRFDLAFGWDNSLKMFEYNGDTPVSILECSVAQWNYIEGMKKLPDGRDYPDDLRIQYNLIDETLQEVWQSRFKPGELVHFASSGGFRHEDFGNLVYLMDSALRAGLSVKELQMQDIGLLKERIGTGPETKSFIDLQDQEIKNCFKLYPWEWMTEEKFGSDILDCTNTQWMEPAWKMLLSNKAMLVKLWQMFPNHPNLLASFDGNHRPKSGQYAKKAIHGREGSNIYRSQFCSGEELSHLAPGSHKVPEYDHWGYMYQQWHDIQPHDGYYPIIGSWIIGDKACGMSIREDRNLVTGM…
27	+	14249	14374	126		PHAGE_Acinet_ZZ1_NC_018087: hypothetical protein; phage(gi570033499)	Hypothetical Phage-like protein	5.78e-15	MKGKRNPIAKAVRTPAFKMQVVKDKSKYYRKDKFKKDLRVL
28	+	14467	14667	201		PHAGE_Acinet_ZZ1_NC_018087: hypothetical protein; phage(gi392973044)	Hypothetical Phage-like protein	3.11e-20	MKIDINNLRTAIKHHHHAMERFFDEHQAAIDRNLNLEMVARLEAGVNTEEDVRRAVELLDQYKHTF
29	+	14688	16901	2214	X	PHAGE_Acinet_ZZ1_NC_018087: protector from prophage-induced early lysis; phage(gi392973045)	Host or phage interactions	0.0	MQFNNQNEVILGNSGDAHKFSISTSAKAFQILSSGIYKHKIRAVVREVVCNAMDAHLLNGTKAKWQVKAPNELDPRFVVRDYGPGLSHDDMITIYTQYFKSLKTDRGDLTGGFGLGAKSPFSYTDTFNVTSFFEGTVRIYTAALSNGEPQIMKVFEGPFEEGDKSGIEVTVPVRALDINSWHSEIRRILAPFDPDVYELSGANLNVPSFKNFETYSDDYFFTRCNESVDGPGVYAICGNIVYPLEGTPGMKTSWLNATARVTYVHFPINELMPQPSREELQMDEFTINNIVKRVNKINDDLMASDIASLHEIKYERKLARELSRMAGTKHNVLMASGIKFLNGTVTAETAGKVGEHPNLQRELSHARIYETSSYSPRVKKPVDNLVMYRRHKVSEIRLS…
30	+	17023	18321	1299	X	PHAGE_Acinet_ZZ1_NC_018087: rIIB protector from prophage-induced early lysis; phage(gi392973049)	Host or phage interactions	2.49e-125	MAKLVKHEIAGLLIGRASGVKQKTIASALNCSVDTVRRIQNKYADQLELFVKVHGTVGEELYELADKTKILYAKGTVCAYEFIVTGDPKDGVIYANDLYSEKLEEGEEMMDDENFENWEFYDTDIGVMKRIRVGKIVIRIEPEYHRKEDIKDIAIVDSSLPEVRFEDDKNFALVDNPAYESNGPFDDTHVSGEEDSKDKYVEATWTASAKFISIVKGRKTYNADSSHDNFQEALQMLIDGDIETAIDLINTESAVTKYVKGNIEIKDGQLFYKGFEVRSGLTTRIINSMQAGEDFEFYLPFLENLMLNPSERAVTRLFDFLQANDIEITDDGYFIAWKKVSSDFKDLYTGAIDNSPGKIVEMPRNMVNENDHETCSNGLHVCSKSYLDHYATSYDCKVM…
31	+	18359	18979	621	X	PHAGE_Acinet_Acj61_NC_014661: DenB DNA endonuclease IV; phage(gi311992990)	Nucleotide metabolism	1.45e-55	MKTNPGYIRLTELKEVSLSYKHLSKESVAKIMATVEYSIGLDPNQDRQEVLVRCAVAQLAEQYVAEWLEGWVNHGNENSDDPLSYAFDVLGNIKYNGIRVEVKTHQNQKSNFITIHSKGGQYFSDNGYPGVNVRPFLEAGVADVIVIFDAIENSPEAICLTPRLLCDPHALIQPRVVNRSNFRNGGYYINDKTLGHLKHTLNIHTF
32	+	19042	19500	459	X	PHAGE_Acinet_ZZ1_NC_018087: nucleoid disruption protein; phage(gi392973055)	Host alteration/shutoff	1.64e-77	MNKSLMMLKDLRLVKSQFIARLTAKGALYEPHTTEPPVSDLTKPGFYFLVHTSRQEVYARFYVGRQRTGSGLRNIVSQIRLRRTKTGEMIMGSFSSFDIHYVSLDKMKAITNGYGKGKLALALTRQHADSFQNLEEMNRMLNDNFKFRAQKY
33	+	19512	19670	159		PHAGE_Acinet_ZZ1_NC_018087: hypothetical protein; phage(gi392973056)	Hypothetical Phage-like protein	3e-15	MSNNQLLGLVLMFCYATVHKMMPPMDFTDSGYLFGLALTSIITFVICFKLIK
34	+	19751	21094	1344	X	PHAGE_Acinet_ZZ1_NC_018087: DNA topoisomerase II medium subunit; phage(gi939535478)	DNA replication, recombination, repair, packaging, and processing	0.0	MQNTERELTDIVNHEAKAYAMYTVENRAIPNMIDGFKPVQRFMIYRAIQLAKGNKDKMHKLASVAGGVADAGYHHGENSAQEAGALMANTWNNNFPFLDGQGNFGSRLVQESAASRYIFCRISENFNKVFKDHEIAPEHEDKEHLPPKFYLPVIPTVLLNGVRGIATGYSTSILPHSFSSIVHCTKMALEGNLEIEPEVAFPEFNGEVRYIEPGKYELHGVYELTSKTQMYISEIPYSWDRAKYVEKVLDPLEDAGLISYDDDCSKKGFGFKVKFRKDYNLPSDGVLADEKIKRDFKLVERVSQNIVVIDENGKLNDKFETAAQLIEHFVKVRLKFIAKRIEYMKTKAEETFKLAIAKALFIKEVNLGNIAVKGRTRAQLKEELSKTSVFVGFEDQLVS…
35	+	21182	21799	618	X	PHAGE_Acinet_ZZ1_NC_018087: activator of middle period transcription; phage(gi392973059)	Transcription/Translation	6.28e-38	MDKLFYLDQASKQLNLCNVPSDQGLKLLLKLYGTQYHTKDELGDHLEELLQCGLIEESNGMYIISVLGDELVETAMNLFVAAERPDLLVKRNGSTKREITKDMESCRDHAVEYLKDKIAIKEVTTSRSNIFIIFEKRCKGIGSIEIKNKPEIRVCIRKPSQETIDLFASIGMSYRSAPAQTYFDMPRSLENIEILIDTIIKFFNI
36	+	21811	22086	276	X	PHAGE_Acinet_ZZ1_NC_018087: anti-sigma 70 protein; phage(gi570033453)	Transcription/Translation	1.02e-41	MVYETLAEIIAVVSILIKFGHDDILEDKNLFIAFLNELGITINGKKVTAAGLFNLTQDITTRQKEQLIAEFNIGHAPIYKKLAMYTNTAKF
37	-	22087	22818	732	X	PHAGE_Acinet_ZZ1_NC_018087: holin lysis mediator; phage(gi392973061)	Lysis	8.95e-154	MNTSIKDQQPSAQAEDGTLTPEKNRNDSQRSSLPVFDFIFGLLNILFKDGATGKLLASRVAALFAVFIMIMIWVKSDAIGKLYVEASYEKYAQAIQAERTKRFNATIQEQLQIAHVASGADFSAVYVFRPKNLNYFVDLEVYEGRIPPTVDPKNMGGYPVDKTSNEYIAHLSGQSFTTDSEFGYLPTTEDEKGVTFMYSCPYFNLDNIYSGSVAMYWYQHPRVAKKRLDSICNQAARAIGRAR
38	+	22882	23454	573		hypothetical	Hypothetical protein	0.0	MKPTKFEDIKVGEFYNIVLERGSDVYTKWMVIFKNPSNSTVVCAKIRTLQGSLKGKYEDEYIDIEVLDGVKQVYATELTRVTTSYNNEPASVFDCVRSFKFIINSKDELDFLVAKYGPHKLGMDYEDKIKTFPYYFINRTSFGTTPDNVSKEQYDNDVAIPFKITESGLEFDSEAKAGKVIVGNEIIVMK
39	-	23492	27349	3858	X	PHAGE_Acinet_ZZ1_NC_018087: long distal tail fiber subunit; phage(gi392973065)	Virion proteins (Head/Neck/Tail/Tail fiber)	0.0	MALDPNINRIKHLRSKTAGAVPSPTLLDEGELAINLVDRTIFSKNGANTVELGFGKGGTVAGPINVTGGNAVSAAQFNGALNGNAATASRLLTGRKINDVVFDGTKDITIEDSTKLYKTDVLTAAGNSRVIRDAATIRAEGTAKGAVVIHLPKKANSVSTMMKLCIQGFDYVSGRATQSNWSVDISGYNYTGAAWHSYQAISTGGPAPFDTVRWGQAGDHQVIILGEAGASPSSWSYYNISIEKIYLTANNTASYDDPNDPIYMAIEADISNYTINATMPLEGVAMAKRLEIGRTLTFTGDARGSLLFDGTANVSTALTINSATTGQAGLVKLNNTLTSTSVTEALTAAQGKALQDTKVNRSGDTISGRLVVTQGITTPSISNDVTVPISFLGPSVNNS…
40	-	27362	28075	714	X	PHAGE_Acinet_ZZ1_NC_018087: hinge connector of long tail fiber distal connector; phage(gi392973071)	Virion proteins (Head/Neck/Tail/Tail fiber)	1.99e-159	MADLKAGTTIGGTLVWTQGNFPLFPTGDTLLYKTYKVYSEKDKPQAIDNDFVSKAQGGTYNSTVVFNKNIVLRAAGGTSGNLTSINLYGGIGDGAMPTYGFYVGSTVDGSNGRHGSVVGNWAVYNVAANGGWIFRTQTTNVASINTEGTGSFNAVNVDLQPVVDSHVTRKDYVDRLINTVTDNANSKVSKTNPNGDTMVGPLTAPNFISSKVATASNQVPQLGQVVQRGVILDYGTF
41	-	28131	29261	1131	X	PHAGE_Acinet_ZZ1_NC_018087: hinge connector of long tail fiber proximal connector; phage(gi392973074)	Virion proteins (Head/Neck/Tail/Tail fiber)	1.19e-138	MATATFMAAFNKGVVESDVFSETDSVTYKLDVAGATNFSGAPYLKRNDINIAGTVTDGLNLRGVNNPTDTGEVKSFVLTSTDSSANSTFIQYMNTVTHKLIVIFSGKNLRSTPAVDAWFASVGSVNWPGSFLCNNYSAGYVGFYNPSIRKIVAEAMITSDGVEKGYANYIAVYDTFDDIGSLGFPSRVIYDTGTYAASTGYEYKRFPTDNITNKLSDYGLRQGSTIMLQADLVHSSQMASAGMKTRINLRWLQGSTIKDSITILESDGVSWVNKTAYSKVPAGADGFTVVVSRFPRNDTLSGNSMVRNVVMSEITRDGSKSGSNAAVGVNGIKAGEFKEAQVANHLMDLKMDVDAFNNIVPVVGIKEGDSGTPPPP
42	-	29271	33191	3921	X	PHAGE_Acinet_ZZ1_NC_018087: long tail fiber proximal subunit; phage(gi392973075)	Virion proteins (Head/Neck/Tail/Tail fiber)	0.0	MSEVKTSFRASYGLDAAGEKVINVAKADKTVMTDGVNVEYLIQENTTQQYDPERAYEKGFIIEFNDRLWIAEQDIPKPAGSFNEGYWRPVRTDPKWKPIDSGKYQLHVGDYISVDTRAGLDVELTLPTNPIPQEGDTIVIKDVGGQPGYTSVLVFAPVQSIIDKGVSIPQKRMTIPFSEWTFVYTKSQWTLYDGVEAPVARTVTTSGPTRIQSGDTIIRNYDKVAPIVLTFPKFANNGDIIHFVGMNENTVPYYHLELNAFDSNTSIGSPGKSSQIFYRSLSGYFIFNSLTSTWYLYDSDMTDRLRTVSTDTEIFPNETVAVVGKDNTTTQTIKLTLPQNVQPGDQVTISLNYIRKGQTVNIVPKGTDMILTNQNLTQFPKRSSYPPNANWVNTNLLSY…
43	+	33417	34499	1083	X	PHAGE_Acinet_ZZ1_NC_018087: RNaseH ribonuclease; phage(gi570033455)	DNA replication, recombination, repair, packaging, and processing	4.28e-166	MSLDHFYGEDKPGALLIDLSQIALATVAVTYEPGMKFTVPIVRQLVLSTIKHNALKFKSDGYDHVIIAIDNARYGYWRRQEEDYYKRNRAIARDAAKEAESFDWDGYFNALGIVIQELKDNMPWVVVDVRHCEADDCIAVLSSYLSKQGYKVRIISSDGDFTQLHKLEDVDQYSPIQKKFVKVKTGSPQEDCLTKVLKGDRKDCVASIKVRGDFWLNYEEDERTPSTTAAFVTKLVGKSDDEVYEALTEEIMKKAKNKKTGVAECHKLLKLQGVQIEDEDGEILEQYRTDAMAMAKQIADLQFHRFKRNRILIDFDYIRDDIRESIINHYKEYKPAPRGKIYPYLVKNQLTKLLKDLNGF
44	+	34507	34737	231		hypothetical	Hypothetical protein	0.0	MKKFVKKLFYGFAWWVLEDELKRAWIHRAYFNEYTQWMSRDFPIMEDMYQHFKDAPYGRAPDVCRHRQEMEMKHKV
45	+	34796	35062	267	X	PHAGE_Acinet_ZZ1_NC_018087: late transcription dsDNA binding protein; phage(gi392973081)	Transcription/Translation	1.21e-31	MAKEKVEFNAAIHGEQLKHCIKQCSDHKAIIEGANEAIREIRKTACEELGVSGKDFNQMLRIFHKDEREKLESENEELLEKYDAVFRK
46	+	35043	35342	300	X	PHAGE_Acinet_ZZ1_NC_018087: late promoter transcription accessory protein; phage(gi570033456)	Transcription/Translation	1.90e-37	MQSLENNELVDVLQQKSATAYDKQTTAHEIAELVRTECLTYLEAVTWWMEERSIPENQFAKYIPETIIERLKTEALEDNMLKPSIAKQNTYSTLDFLYG
47	+	35335	35985	651	X	PHAGE_Acinet_ZZ1_NC_018087: loader of gp41 DNA helicase; phage(gi392973083)	DNA replication, recombination, repair, packaging, and processing	3.91e-128	MVKLLLPPNNNIRIDAKSVYNLYLQLKNHFNGRRCVIKSNWRMKVSDASYAKRKDKFFFEKLSEKFTLKELCLIFISNLVANQDAWIGEISDSDAVNFYKTYLARLRTVMTRYEDDVKNIYYFSQKVNVKTLNDIFVYNESIQSSYIFKLLQSGIISFETFIMLDSFLNIIEEHDKHDNIIWSSYSVRLKAYRKIFIVSSDECKAKFISAIKAAKF
48	+	36115	37041	927	X	PHAGE_Acinet_ZZ1_NC_018087: single-stranded DNA binding protein; phage(gi392973084)	DNA replication, recombination, repair, packaging, and processing	2.07e-133	MSTAMFTRRDPSQLAAQLQELKGGSSFNEADGREWKLTLDTAGNGSAVIRFLPGKTPESMPFVKLINHGFKIGSKWYIENCTSTHGKFDDCPVCKYISENDLYNTDNALYGKLKRKSSFWSNILVIKDPAHPENEGKVFKYRFGQKIMDKINSMVEVDTDIGEIPVDVTCPYDGANFIMKVKKVSGFSNYDDCKFQKQSPIPNIDDEAYQAKLIEDMFDIDSIIAKDKFNSFEKNLESFNRVMGTAALGGAAAEASKNADAVANELADFEKQMAQYAATDTTSQAAPEPVQSEVKAEDPELNDLLNGL
49	+	37152	37661	510		PHAGE_Acinet_Acj61_NC_014661: hypothetical protein; phage(gi311992974)	Hypothetical Phage-like protein	3.18e-30	MFIQITGLKVLRDVLRNNELIVHDFNVDLSYLNNDNQWEGLFWFVQRLDSNSNFYKVESHMILTKAIFLMSVYDVAIGFDRDNQSVVLNMSDDNTYFIKWHRPEDLLRILWVVLEMSSFSPEKSYAYEDFRQATRLITDHLDEYHDPRDTWVRILNLSSEYFGGFDALV
50	+	37648	38055	408		PHAGE_Acinet_ZZ1_NC_018087: hypothetical protein; phage(gi570033458)	Hypothetical Phage-like protein	7.04e-37	MRLYRLMCKEEFDAVSEEFPLAWRGNFKWFTDNLDFLKRVADGMFNNSKFAPGRYDYLVVYDVVAYDRTLNDLWAFSRVSNHELMLRRSKQPLHVIQVAAKFEVKNLLKDFDKLVYNELQTWYNSFNNLNMKELS
51	+	38052	38408	357		PHAGE_Acinet_Acj9_NC_014663: hypothetical protein; phage(gi311993505)	Hypothetical Phage-like protein	2.61e-07	MNEHEKAISDAIASMRPTVLPTVKDELYKDCVKWFEEFQLALNHGRIRKFILLNLVPKSLKVLWSIKMFPKIKGHDFNKKYSCEYTTCEFSEKYAKVIIKKRGSNLTPCHVHLSRKFL
52	+	38408	38686	279		PHAGE_Acinet_ZZ1_NC_018087: hypothetical protein; phage(gi392973087)	Hypothetical Phage-like protein	2.15e-08	MIEVGNIYEVTEAWTKIKGNPEICERMPVFKPGAKFKIVEVEENFGKADATAIVDMATNEYYHIADCPISDLVWCFFSHIEEKRGYITLVDM
53	+	38689	39240	552	X	PHAGE_Acinet_ZZ1_NC_018087: dihydrofolate reductase; phage(gi392973090)	Nucleotide metabolism	1.19e-41	MIQLVFAHARNEFGSHDGMPWPRITQDFKNFKARTLGTTLVMGAKTFQSLRAPLPDRKHIVVSDNTRPLPKCKNGSLADYYVSPDNLEEELELWKNSEQHYSVIGGVALLKQAILYASRIIHTDISYDRMQGTEVTQTLDEEFINDIWYYGEQVERHWYRIDETTSITENVLINNELTPWILN
54	+	39225	39461	237		hypothetical	Hypothetical protein	0.0	MDFELSKTITVVKIKRKTKAKFFEDVRRGDQIKISHKVGKHPYKSTTPWYIVTNMSTMDQAVINQTSLINGLDLLECL
55	+	39502	40449	948	X	PHAGE_Acinet_ZZ1_NC_018087: dTMP (thymidylate) synthase; phage(gi392973091)	Nucleotide metabolism	1.23e-133	MKAYHDLLQKVLDEGEEVTNERTGVGTIALFGEQIKFDMRKGFPAVTTKKLAFKAMIAELLWFIRGSDNLNDLRALTHGEENRFNTEKKTIWDDNYNVQGKQLGYKDGYCGLIYGTQWRRYGLNGVYVEQDFGGTYYHNLPKVDQLAEMIKEAQTNPGSRRLLVYAWNPQLIWEHDVKSDTEEYDIDKPILPPCHVGFQINISGDYIDMIWSQRSLDIFLGCPFNIASYATLLRILGQILGKTPRYLTGQFGDVHIYKNHIEQVKEQLARDEYPLPILTINPNLKTLKDFETATVQDFNLIGYKHHEAIKAPMAV
56	+	40418	40630	213		PHAGE_Acinet_ZZ1_NC_018087: hypothetical protein; phage(gi392973092)	Hypothetical Phage-like protein	0.04	MKQLKHLWRFKALFLAMSEFWFLGLPIAGAIAALVYIATHGSNTLALVGFFVAASVYFLIEFTEARDKMK
57	+	40627	40956	330	X	PHAGE_Acinet_ZZ1_NC_018087: hypothetical protein; phage(gi392973094)	Hypothetical Phage-like protein	6.25e-59	MISDETRLWRSSEVCRVVNKYSSEYDVNIARGTIWGNPYSAKEYGDQAIPLFKEYFANQIRSGKITRNHLEVLRGQRLGCTCKPKPCHGDYIATIVNKLFKDEFSIEDL
58	+	40953	41849	897		PHAGE_Acinet_ZZ1_NC_018087: aerobic NDP reductase large subunit; phage(gi392973095)	Nucleotide metabolism	8.66e-167	MKVIKSSGIAQEFDQAKIIQVLEWSCEGTQINPYELYERCQPFFKDGMTTSEIQRAIVKVAADSIQIEESDYQYVASNLAMFGLRKDVYGQFDPPHLYEHVVSKIDSGVYDQELLSKYSRVEYEQLNAMIDHDRDFNFTYAGTMQMKDKYLVKDRSSGKIYETPQFVYMLIGMCLHQEEKPSVRLQYIKDFYDAASLKQISLPTPILAGVRTPTRQFSSCVLIETGDSLDSITESASAIVKYVSKRAGIGIGGGAIRAEGSKIGPGEVKHTGVTPFWKLKNAAVHSCLTPDTKVEILV
59	+	41849	42748	900		PHAGE_Sinorh_phiN3_NC_028945: hypothetical protein; phage(gi971758935)	Hypothetical Phage-like protein	4.57e-20	MFTYKLKWSKTGVYYFGARTRKGSVPSDLWTVYFTSSKYVKEYVKLHGDPDVIRVTRTFSSPEECFAWERRLLTRVNAKRNPLMLNRSNGFGDKHNYKDGFQTPETQTKVSNTLLIKYGGRASGSSVIKNKVFETNLAKYGEISTLNTPKVKEARQAANIKKWGTANPFSSRKWIESRTNPMHVEKHRAHHKEVMSNKDWTDRNNVTAELMYEKYGVQYYYQSDEFKSKYKATMLEKYGVDHYSKTSEYKEKMLKHHKPCPFRCKDGKSFDKGNFTIHMTRKHNWSKEQVQDYYANQSN
60	+	42729	44672	1944	X	PHAGE_Acinet_ZZ1_NC_018087: aerobic NDP reductase large subunit; phage(gi392973095)	Nucleotide metabolism	0.0	MQTKVIEIKDIKVGDMIKSYEDNKVVYKRVTNVWDTVVEHDQQIELVFTNGTTLSCSTDHPIMCLIGDTIAEKLPLELSTYDMVLCDSGITFLDEVKRPTNPIGYIDIEVEDTHVFYAATSGTDMVLTHNCSQGGIRKGSATCYWPIWHLECENLMVLKNNKGIEENRIRHMDYGIQINNLMIERYLNNDYVTLFSPDVLDGKLYDAYFRDEELFRELYENLEKDPSVRKKRIKASELFMGLFMTERANTARLYPSHVDNINNFGPWIRSIAPVKMSNLCAEIALHTVALGTYKEQRLTVAKGDIIKFIETYGTNRVVLPTVENLFKRVSDDYIPTENEYAFNVEEDLGEIALCTLSAWVLDNFDWKNQDEINRIGMVMVRALDNLLDYQDYPHKNALK…
61	+	44732	45883	1152		PHAGE_Acinet_ZZ1_NC_018087: aerobic NDP reductase small subunit; phage(gi392973097)	Nucleotide metabolism	0.0	MSNTVFNQLANHMIQPMFFGEDTGVARYEEVKHEKFEELTTKQLSQFWRPEEVNLTTDKAQFDKLWETGRGYLQEIFTNNLGYQILMDSVQGRAPAIVLASICSDVALETWIMTWTFSETIHSRSYTHIIRNLYSDPSKIFDGVVANKEIMARATAICERYDKLHELVILYQADKIRGVETKEQLREVKKALYMCLHAINALEAIRFYVSFISTWNFFENMKIMEGNMKIMQFIARDENLHHQGTRYILQQMNKGIDGTEWREIALECKEEAEELFMEVRAQERAWAQYVYRNGCPDGLTVELVWDFIDYQLVPSMNNVGLTCPIERPKRHPLPWINKYLKASSVQVAKQEAELSSYLISQIDNDVDDNVIAQFRDKYLQKRK
62	+	46188	47333	1146	X	PHAGE_Acinet_ZZ1_NC_018087: RNA ligase 1 and tail fiber attachment catalyst; phage(gi392973098)	Transcription/Translation	8.62e-170	MEQLFENLMALVDPNDFSKFFYKDFTTNMGTQVRIFSYNYASYTDWLQDDALECRGIMFEMDGDKPVCIMARPMQKFFNLDETPFTQNLDLNKIAYGMVKADGSLISTYVDKGYLRTKSKASIFSTQAIEAQMLLSNIDHVDLHNRCLELANEGFTCNFEYVSPGNRIVIAYPERALILLNVRNNETGEYVPYSELIRDPVLRRYVVESFPLSDTVDRSAMVEEIRASEDIEGYVFVMEDGLTFKLKTAWYSSLHRVKDTINNDKDLFAVIVDGGSDDLKSLFEDDYSRNKIETYEKIFFDYLRESLQELNSFNKIHAGSDRKTYAITSQAYFQSLAKPELFGISMQQFGGNMSQDDLVKEINKVFLKNCDRFKAPEFSGN
63	+	47335	47571	237		hypothetical	Hypothetical protein	0.0	MLGLVILLVVALIFYMKRVNRQRALIRKLKYEVFCKTMEFYRVSNELNRIKNPLPIIHKCKNLKFIGFEKIAINFWIK
64	+	47635	48120	486		PHAGE_Acinet_ZZ1_NC_018087: inhibitor of host transcription; phage(gi392973100)	Host alteration/shutoff	2.66e-74	MKHTVHTLTPEVLVEMFGDDKDWCSVLKNGKRVGYFSDLRKEVLKRQALADKKERKKFHDSLMLNDNIRETKRFFEDRLKNAHVFINETQPNVHLNGSKFYIICGATPKIRLGVTHKDLTFDEIVQLAEREARQSTSPRHALFSNLDLEEAAQLIELLAGN
65	+	48122	48301	180		PHAGE_Acinet_ZZ1_NC_018087: hypothetical protein; phage(gi392973102)	Hypothetical Phage-like protein	6.79e-19	MYTLVLVLTTFGWFTDDKVVTRIEGFKSIQMCQVAGEQFKEENTVRFVSKAKYNCMRTK
66	+	48301	48621	321		PHAGE_Acinet_Ac42_NC_014660: hypothetical protein; phage(gi311992710)	Hypothetical Phage-like protein	9.85e-12	MKIAEIRALRDSYWDPVNLYSIVNHDYYKLIKECIYTDAYNGKSYSIIKESALPEYVFETVESLTELTDKQRELSAKRRSYFLKKFAMDGYEIQIDEEYRQIKVSW
67	+	48703	49002	300		hypothetical	Hypothetical protein	0.0	MITAKERKAVTDAALVAKEAELKKLAALTMEIIDKCIELRARRGESVCNYNVIVCASKSIPETSQNTPLDVQNEVTRQLQALGYSAYLSRGLLCIEWSK
68	+	49002	49922	921	X	PHAGE_Acinet_ZZ1_NC_018087: polynucleotide 5'-kinase and 3'-phosphatase; phage(gi392973103)	Nucleotide metabolism	6.32e-125	MDKKVILTVGAPGSGKSTWALEQVEKSRKGNKTIVLNRDDMRAMLFGGKYKYSRENEALVTQSLMHTLKLALADKVTDRIIIADTNLNESTRKTIYNFLINEQEHHDGKITYEEKPFDVPWVELEKRNLTRGNKAVPKPVLRDMYLRMQKYLGKHRQYVPNPELPKAVIFDLDGTLANNDHRDAFAYWKLDKDTPVEFVVNILKMYKQNGYKILCVSGRNSGTKDDNLKYYNMTADWLSYNAIPWDNLYMRAHDDRRKDDVTKEEIFWTHIADNYNVECAFDDRDRVIELWRRIGVNAAQVQFGEF
69	+	49922	50446	525	X	PHAGE_Acinet_ZZ1_NC_018087: putative bacterial NUDIX hydrolase; phage(gi392973107)	Putative bacterial protein	9.94e-30	MRYAACVLIENKGKFLAVSRKDDLTDFGLPGGKVELGETVAEGAKRECFEETGIYPTILDLNDSFVAIDGEFEVHTFHSIPSQIKSGEIAESETGIVAWVDADKLMAGTFGEYNRDALLHFGYIKKYLIWYTHGRKLNNPPNDLIYASSSTEAIKKFIRATAGQYYVHHCEEVQ
70	+	50443	50757	315		PHAGE_Acinet_Acj9_NC_014663: hypothetical protein; phage(gi311993488)	Hypothetical Phage-like protein	1.12e-25	MNLYQKLKAIDVTLNQVPSKSSVDEMIDLLKADGRAEKFIKEHDCTGLILVVPGFSFGGRIFFDKHERFVDGDMIRTSIVKSVSSIDGEFTLVETRNSRYLCIG
71	+	50808	51359	552		PHAGE_Acinet_ZZ1_NC_018087: dCMP deaminase; phage(gi392973108)	Nucleotide metabolism	5.86e-110	MKSSTFMQIAYLVSQESKCMSWKVGAVIAKNGRIISTGYNGSPAGGVNCCDHAEQEGWTINQYNPKPPHINKVLLKVECRNAHSEWSKVNEIHAELNAILYAAKNGTSIDGATMYVTLSPCPDCAKAIANSGIKQLVYSETYDRNLPGWEKILEAAGINVFQINKQSLKNLDWSNITNYGVEQ
72	+	51356	51697	342	X	PHAGE_Acinet_ZZ1_NC_018087: hypothetical protein; phage(gi392973110)	Hypothetical Phage-like protein	8.05e-18	MSLNLTKHGYTKLHSYLSTLLRSGTHEIVFQKANGDIRVLQGTLDSAVLTEELGSECYGYKPTSRTSVESISVFDKTSSGWRSFKLDNLIGIDGININTLLKHAQINLEEETI
73	+	51697	52026	330	X	PHAGE_Acinet_ZZ1_NC_018087: head assembly cochaperone with GroEL; phage(gi939535477)	Chaperonins/assembly catalysts	1.02e-37	MAGQIVALGSNVILKAVAKSAGAAQKTASGIILPPKQESEIPNMCEIFAIGPTVPFGLVEIGDKTPFPLGEKLNVPHPDVVAGICEAKDRDDKYITTHFSNIACVYKNL
74	+	52103	52345	243	X	PHAGE_Acinet_133_NC_015250: rIII lysis inhibition accessory protein; phage(gi326536345)	Lysis	8e-33	MDIRKILMIQREAWNKGHENYGTELDILGAAKAILDRFNHLNPAQKRLLESINQIDSIKYAKPLCSRANKEVRRLVVTLK
75	+	52355	52675	321	X	PHAGE_Acinet_ZZ1_NC_018087: hypothetical protein; phage(gi392973113)	Hypothetical Phage-like protein	6.05e-33	MKTYQQIKEDSQDAGYNTTLETPRKLGPKDYVFVEMNQTRQPGETVIISDGSELEGSFILRNDPELFQYAHKENANEVHFESVELYRKLWVSIHIPEQSATYIGSL
76	+	52675	52911	237		hypothetical	Hypothetical protein	0.0	MKSFKQIVVESEQLNESTLVSKSANLRKSIESFLRDVSQEQKTVKTPNEKRVYTDIGILVSHLLAKVQEIDNKIHTEL
77	+	53000	53482	483	X	PHAGE_Acinet_ZZ1_NC_018087: hypothetical protein; phage(gi392973115)	Hypothetical Phage-like protein	5.71e-79	MDIVDIYFRLPGPAGQLSNLTQNPFIMDGMFFGSTEGFLQGLRESNPERQKEIFAMHGIPAKKAGRDCPIKNQTLYWQGKPFDRHSEFYQELLYKAYMHCFAQNVNYQEALYKTIGKTLKHSIGKSDPFDTILTEAEFIGILNRIRDEYTPYLELTYSGK
78	+	53484	54143	660	X	PHAGE_Acinet_ZZ1_NC_018087: hypothetical protein; phage(gi392973116)	Hypothetical Phage-like protein	1.55e-91	MNFNRDESKRPAVLIDVDGVCVKWQSGLPYYMAKHNIPAQRALDMMIDEAFISPEELFGMSREVSMTFLKDYNKSKFIKYLAPYDDALEMINEMKQHWDFVAVTALGTDKETIMNRAFNLNALFPGAFKDILVCGPGESKRGILCKAIEQYNAVMFIDDLAENLDACASIDDSIPRYHLCRGPRPRPKFGHIQVEDLHEVRLHYLAHILPNSVLISDEV
79	+	54174	55664	1491	X	PHAGE_Acinet_ZZ1_NC_018087: DNA ligase; phage(gi392973119)	DNA replication, recombination, repair, packaging, and processing	0.0	MILDILKAIESTDSTNEKLAILKANADNETLKNVYRMAYHPRLQYGIKKIPDYDNSRKLVDVELDSVLEFLERDLASRVLTGNTAIGALSQKLSALQPEDSEVVCRIIKRDLECGASATIANKVWKGLIPSQPQMLASSMSEKALSFIKFPAIAQLKADGARCFAEIRGDNIEDVKFLSRAGNEYKGLDNIARELIAATRSYRQEHGPVMVDGELVAVSRPVKNKVDLEGLFGDAQEVDEDFKVDQKNVVLRSESNGLANKSLKGTISKQEAETLSFQVWDLVPLNVVYDGQTSKKYTERFADLTSILKHSNRVLLIESTLVHNLDEAKAIYKKYVEQGLEGIILKNTFALWENKRSKNQVKFKEEIIIDLRVVSVQEHSKDPTKLGAVFLRSDDNLIR…
80	+	55666	55848	183		hypothetical	Hypothetical protein	0.0	MYQVLLEIHSKIRIGQEVAISTSTTLINFDSTFRRDKFIDGLITYENVNGIEVNRIAHTL
81	-	55883	57964	2082		PHAGE_Acinet_ZZ1_NC_018087: RNA polymerase ADP-ribosylase; phage(gi939535476)	Host alteration/shutoff	6.72e-130	MLETLTEAQLNEVLETEGNNYDVVDLMPKAKTPQMFLLKGDGIDNLVVRLMAQKEGGDTLRNLMPNDKNVVVFIMTLNDKGNLAELKGGLGANPLKALTTIFDTVYSAIKPSVVETVMFRFPAKKMAGQERSIRRVLERLIQVRGKNRFVVLSEMASFSAKYSYVVAHKRNLELTDIPGASIDTERYKKVDTKVGEVYIDNETGKDVSKAEAIAQAVSTAVSKLTTQSVIAKSKISRREAMAAMYSSSEFSGKPDARRQKYDDSHAVVPATGNKTLIQQNINNIDLKSIGQTLMEYEHATWEDETKSRIAIAPIRNIVVPMINDVFGHRSTSKEGKAMASNIIRGIGTIIADANPKDLQSMMVKISEFISTTSFGELDKTGRINFARGIIFGLLNGPIG…
82	-	57988	58866	879	X	PHAGE_Acinet_ZZ1_NC_018087: baseplate tail tube initiator; phage(gi392973131)	Virion proteins (Head/Neck/Tail/Tail fiber)	0.0	MKNTAIALTLDEFNSQIANKDFQRTNMFSMHFATRPSSKSQEYIGQLSRKIDDSIASTLDALGVTNENIQNAISTIVTIGTQKVVRKAGVTKVLMGAMTNRVVQSLLGELKVGTYLLEYFDLAFPTSGLLVQSCKIPDNHLNYEMDRQHNAPSVKITGRDYEPLVITFRMDAESANYRAMMDWVNAVEDPITGLRGLPIDVEADIQINLHGRNGYPHTAYIFSGCIPMVVGGPQLSYEDNNQITTFDVTYAYRSVQVGAVGLNEAKEWMENSAIGIGKGQFDPTMNFTSRLS
83	-	58863	59954	1092	X	PHAGE_Acinet_Acj9_NC_014663: gp48 baseplate tail tube cap; phage(gi311993474)	Virion proteins (Head/Neck/Tail/Tail fiber)	7.83e-175	MNFKELDDDFLAKAGSIISAGQSQKSKETQVKTLTAQYPAERASGYDSTGDSREFDQLYQNGLLFTAYEYSSRTTPNLRDMRTTMQKSYKLLNAIDKITSAVKSVKGGLTSAQKDMTKKPVANILLPRSKSDSDVTSHKFNDVGESLLTRGNNTITGVLSNMASTAVFGAIESVTQGVMADHGEQIYNTARSMYAGADNRTKIYTWEFTPRTPDDLNQILKIYEIFNFFSYGVTGNSQFAKDVKKHIDDWYKNTIINKVNEEVGAKTQKTFMESVTSFLSNVITVSNPTVWFIQNFGTQSKYDGLADIFGPAQIQSIRFDKAPDGNFNGLAIAPNMPSTFVLEVTFREILTQNRASIYGEDVL
84	-	59964	61688	1725	X	PHAGE_Acinet_ZZ1_NC_018087: baseplate hub subunit, tail length determinator; phage(gi392973136)	Virion proteins (Head/Neck/Tail/Tail fiber)	0.0	VNNTFSSSKPASEQTTLRRPPKPIAEEAPANDEVFDAGPEGAKEETLSSIDTNTQEQVGIQRQQLGAANLSLGIQDLQNQKLEEISASTSEISSKLSALSDKLKQKYEAAAPVSEAPIQNADSTSEILANKLNAKDSSAQAPEPVKIVPDEKKPSEDLLSKPSEVKGAPDNTASMIVGAVKGVQGAITAGFKKTTSIADKISGMLLKYTVTQAVQAAKLALAVFAIIFAIDMLKIAWQVWGDKIMTKFEEWSQTFGKWWDNFKQWSSYFSDMKNSFEGMKGDLMGIRNAWESGDWPALASAIGTAFIDGIKTLSGMLDRVITKLVATLLDKLGFSKAAKAIEAEGLQNYQNMTNNRLSPENQRKLAEEQIRREEKDGLTPTQRGKTSFLPDSWRKNLGL…
85	-	61681	62229	549	X	PHAGE_Acinet_ZZ1_NC_018087: baseplate hub distal subunit; phage(gi392973137)	Virion proteins (Head/Neck/Tail/Tail fiber)	6.35e-79	MGNVKLELEPKSKVIEVNGKTIKVPKLGLKHRLLMKEGISHEDAMKVLLNYIQPNLSLAERDLLTLHLLEYNGRIRSQVKAGEFLYDINNAYICQQLKFNYEDYEFKFRSPTMELMKGPLDILLKECCVSVKKSGEKIPVPDFMDMPAFVYRWADMITNTVAIDGPFGQIRGLYKVVELFSE
86	-	62231	63814	1584	X	PHAGE_Acinet_ZZ1_NC_018087: baseplate hub subunit; phage(gi392973138)	Virion proteins (Head/Neck/Tail/Tail fiber)	0.0	MTQQRPGYPNVSIKLYEDYDAWKENRFIELAATFTTLTLRDSLYGTNEGILQFYDSKNLHAKLNGEQIIQISLSNANSKDVITRIYGCNDTSVSVDEKGDNILAFNLRPLHTVENVKFSRAFFANATESIETMIKSIYNNKAQLAPKVKGLNVYVPRVAWVNTIEDYFEYVREVGLSVESETHAFVWEDFTGINISDYKFMIDQKPRVMVVGDPAQIGSYISNMKEQLAYDFTWLAKTNRNVRNPLENVTVYSHSFNDKEIQRISIGEGTNSVVVSRSGGYSEMTYRNGYEEAFRLLTMAQYDGYATCKVIGDFTLTPLQKVIFGDKKGQFKTEFYIDEVIHVITNNSSETHLYLFTNGKDLVPVNIEKIKNEIETITPPSDTVQPEASADRKGAQWDL…
87	-	63811	64566	756	X	PHAGE_Acinet_Acj61_NC_014661: gp51 baseplate hub assembly catalyst; phage(gi311992944)	Chaperonins/assembly catalysts	1.36e-116	MANIIRCRLPDGIHRFKPFTVADYRDFLLIRNDMISKTDSEQEELVAELAADYFNEYPKSWQQYLFLNVFTGSVGKTKVPIVFQCPTCGKSQKRLFNIAQDGLVAPKIQLNGETELSFKFPDEIYTDSALLVLDNIESVSHKGAEYLWQDLDKETQDNIIEMLDFEKFEMLVKKLKPIHFEMNISCCEKHTIVFEDLASIFKLLINPDEVFPFYEINNILIKNNYDWNSIMAMLPAERSIALSMIERDSKR
88	+	64634	65278	645	X	PHAGE_Acinet_ZZ1_NC_018087: baseplate hub subunit; phage(gi392973141)	Virion proteins (Head/Neck/Tail/Tail fiber)	1.23e-78	MFEKKFNVKLGSSVVECKSYSLRDYTSLIISKDSTISDNMKKVYSSIIEKCTGLMNLPKHDAELVLINLIANSEHFGKVTQEYTCECGHVHDVELDVSKAQIDYGNSNLETLYPFKKFKVAFRWPELWDDDNVPLMIAKSIESIYVGDERIFVEDLNELELEDLYNAITEDDINYIKSFLLAPQPVLVVPIKCPKCGKSHVHIIKGFKEFVEVL
89	+	65278	65676	399	X	PHAGE_Acinet_ZZ1_NC_018087: baseplate wedge subunit; phage(gi392973142)	Virion proteins (Head/Neck/Tail/Tail fiber)	9.24e-79	MQNINDMYTDISPEMARAWNKDVAASVGARAVKNSLLGIITTPKGSRPFDPEFGCEIGDALFENMSPLTVSTVEKSITSAIRAYEPRIVRLSVSVQAQYDNNAIIVTVMFSILDNPDTLEQLKLQLSGARHQ
90	+	65882	66049	168	X	PHAGE_Acinet_ZZ1_NC_018087: hypothetical protein; phage(gi392973143)	Hypothetical Phage-like protein	1.31e-20	METRICSVCKMPIDEALVVETDQGPVHPGHCLQHIQDLPVLESNDDMLLETELLL
91	+	66046	66213	168		PHAGE_Acinet_Acj9_NC_014663: hypothetical protein; phage(gi311993466)	Hypothetical Phage-like protein	2e-13	MKLVKVLNKILKIGKPVLTAQQNEIIKKCGCPCHEQGVYISHFVPCCKYTDKKLK
92	+	66403	66606	204	X	PHAGE_Acinet_ZZ1_NC_018087: hypothetical protein; phage(gi392973149)	Hypothetical Phage-like protein	3.02e-35	MFNGVEECNVHYVCPYRKYPFGWAVDPWHERLLVKSFDFERGVVTAYATSKDDDKFIEFYVDEKEYK
93	+	66606	66743	138		hypothetical	Hypothetical protein	0.0	MVTLPTSIVTINANGKIFKLEVHNWYQEIILRNRFLTFWSKPYEI
94	+	66733	67002	270		PHAGE_Acinet_ZZ1_NC_018087: hypothetical protein; phage(gi570033464)	Hypothetical Phage-like protein	3.25e-16	MKFKQPDDIQMDGLAERLDGLEETWGNALEKNLIEMNLDPNLKHSVIFIDNLETRVFCCEECDHWRRVEIRVYNEIADRKMCEDCDENY
95	-	67017	68369	1353	X	PHAGE_Acinet_ZZ1_NC_018087: RNA-DNA and DNA-DNA helicase; phage(gi392973150)	DNA replication, recombination, repair, packaging, and processing	0.0	MLGTDGLLPFGLLGQVVKFAQNNMLSIAIHPDVSAKTEMTRDAFNDWISSKTYYSGSEEIFPYWYQLNAVYEAIVNKRRILNLPTSAGKSLIQALLTKYVIETSDRSVLILVPTTSLVTQMKDDFVDYRLFEEDEIAEVRSGKRQKHERIVISTWQSAIKKPKEWFNQFNMLLCDEMHLAIGKSISEIINKLNYCEFKIGLSGSLRDGKANLMQYIGLFGEIYSPVSTKDLMNAGQVSQLKINALFLKYPETVSDSVAKFDYASEIKFITKLQKRTDWISNLSLKLANRDENVFVMFKNIEHGKAIYDSIKATGYEKVFYVSGEVSSDQRTYLKKMAEEDSGIIIIASYGVFSTGISVKNLHHVVLAHPVKSKVIVLQTIGRVLRKHQSKSIAMIWDLI…
96	+	68610	69308	699	X	PHAGE_Edward_PEi20_NC_028683: inhibitor of prohead protease gp21; phage(gi966200270)	Virion proteins (Head/Neck/Tail/Tail fiber)	1.91e-72	MLDHDYIKELEQISVEDKRLAKEKLAEYAATFGIRIKKTKSFDSIVADIKAGLAELANEPLPEENEGLTINDLITAADSSDGKLVFDEVKEQAQKLLIDSPVVEDFKIIDVRTETGELGEKVVADVVIKPITPVQEIKLSAEIVPQDIESPKSVLPDNFKPVFELIGPAPGYYTLPWWIYDWITQNPDWKSNPNAFPHYHGLDVLKSLIYYINRDGSVRIRETRNSSFVTLS
97	+	69318	70403	1086		PHAGE_Acinet_ZZ1_NC_018087: head outer capsid protein; phage(gi570033466)	Virion proteins (Head/Neck/Tail/Tail fiber)	5.44e-88	MATTLQISPVNPSVEKGKTQKFTATVTGAPEGSTVEYKWEVDGVAQTSTTNTLDYVTTKVGTNVIKVTSTTKVEGEADDVKTATTNLTVTKITQTTTGSIATSKPTINFGESYTATATVAGQPAGATITYLWSDGSTTATTTKTPTAPGTIKLTCKITVKASDYTDKIIDSNELTITVNKTAMTGVNFNVLADSSDVKVGDVYSVDAIASGGPAGVTYAYAWNTGETTAKINVTASSVGTVNHECTLTATHANYLPFTVKKSTSVNVSEKEIVIPEDKRQYVHPLPHRNSAYIWAGWWVMDEIEKITKTGGDWKQPPEDNPYYYHLLTLAKMLVDFPEVDVQESRHGRIVHRSALDTGIIY
98	-	70463	71734	1272	X	PHAGE_Acinet_ZZ1_NC_018087: head vertex protein; phage(gi392973156)	Virion proteins (Head/Neck/Tail/Tail fiber)	0.0	MNQKHIDKLMIESVQSADNSIDKPALLGLTRATTNLVYHDLVATQYTDKPIAALFGVKYLNPNKELTFVTGATYGGAYGEKERATMVEATIGMTPLKGSEFKHNNIVYKVLVDDPFAGITETELDDIIAEAVILSTIRLASEAAETSKFEAEDSSISDSRFEINRWQADVKSRKLKTELTVELAQDLEAAGFDTAELLEDLLATQMAEEINKDIMQSLITVSRRFKIDGAEKAILDLSAVGSSVDQARNLYRYVCEMNANIQKTTAYSATFVLASARVAALLCSSGWVKANADETPDASMGVLKNGLALYSDNNSPVDYIIVGVKSSFGEQENVGSLFYAPYVEGRPEGSDPTDHVGAYKVINDPNSLQPKIMLLIRYALSVNPYTVGLTDAQAKVVDS…
99	+	71822	73363	1542		PHAGE_Acinet_133_NC_015250: putative Hef-like homing endonuclease; phage(gi326536319)	Homing endonucleases and homologs	3e-167	MIDIDFFKNAKGKLNPNWRKLVQNNPDKFDRSAYDASLDDNTVMKLAMLGLTELPKCKVCSNPAPIGSLYCSRKCSANDPEVKQKKVSNTDVEARTKKISSALKGRNDYHQKVWDTRRERYGDKGTSEAGIYNIQIANRNIDLAKRTCLSRYGVDNASKSPEVKQAIRKIALELKTARLHLPDWLYDRQEFTHMYNSIGHQGIVDKAKCSHDLVYRLEVSYGIRDMYRSSAEIEIVNFLESLTDTEIITNSRKIIPNLKELDIYVPAHKLAIEYDGIFWHSSGSKETDLKIKHAHISKTEECEKQGIHLLHIFENEWRNPIKREIWKSVISHKLGKSKSIYARKCVVRDISVSIAHEFCEENHLQGKCGASSAKGLFYNGELVQVATFGKPRFNKGYDM…
100	-	73396	74976	1581	X	PHAGE_Acinet_ZZ1_NC_018087: major head protein; phage(gi392973157)	Virion proteins (Head/Neck/Tail/Tail fiber)	0.0	MSQFKQKTKEQLMETWGDLLTAEGLPKIDESRHVVMAKIFENQEADFATGTEYRDPEIVKAFSGFLTEAEIGGDHGYDATNIAAGQTSGAVTQIGPAIMGMVRRAIPNLIAFDICGVQPLNGPTGQIFSLRSVYGKDPLAAGAKEAFHPMLSPDTMHSGQGAAEAFENVKAGDTLAIGDIKRHDFADTGRVYIQAIKAVTVDADATDAEKLDVEIKKLMASGSVAEIGAGMATSVAELQEGFNGSQNNPWNEMGFRIDKQSVEVKSRQLKAQYSIELAQDLKAVHGMDADAELAGILATEIMLEINREIVDWINFSAQIGKTGFTQTPGSKTGVFDFQDPIDVKGARWAGEAYKALLIQIDKEASEIARQTGRGIGNFIIASRNVVMALAQVDERVSPA…
101	-	75006	75839	834	X	PHAGE_Acinet_ZZ1_NC_018087: prohead core scaffold protein; phage(gi392973159)	Chaperonins/assembly catalysts	7.72e-102	MLKEQLLKEAQEIEVSVELDGIFESVELSEEMQQNFKTVFEAAVKKNAATLAEAHITQIAEKADERVNEAVEERSKAIEAKLVECADKLFEHTAKEWLAENKVQVERGIKADLFESMFEGLKALVVEHNVVLPEESVDVVTEMEEELQEHKEENSKLFSALTEAQDELKTLKREIAVNEATSELTESQKEKVHGLIEGLEYGDAFEAKLQAIVEMATTSKQPATIVESTSDTNEAEINNTNSEADGLNYIVEEHKEPETSPVPNAKINSYVAAAKRF
102	-	75869	76516	648	X	PHAGE_Acinet_ZZ1_NC_018087: prohead core scaffold protein and protease; phage(gi392973160)	Chaperonins/assembly catalysts	3.54e-111	MSNEPQLLIEHWGQASEINDVSAFQLDESTGKGLPPGLYIEGIFLQANVVNRNKRYYPKAVLEKAVDKYIKEQVSTNQALGELNHPPRANVDPMQAAIIIEDMWWSGNNVMGRARIIEGDQGAGDKLAALIRSGWKPGVSSRGLGSVKDSGRGYNIVQDGFRLTVGVDVVWGPSAPDAWVKPLEITESVNEDANVAQPQNADSAFKTLIGNLSAL
103	-	76513	76941	429	X	PHAGE_Acinet_ZZ1_NC_018087: prohead core protein; phage(gi392973162)	Virion proteins (Head/Neck/Tail/Tail fiber)	2.16e-60	MLIIVENELVFDNVSNLLPEAQERLNGFSTIFEKDEIVKIVENLAKTEPELAVAIGSLVEDVPLNEFMVKHVSAKGELTKTKDRKTRERNAYQTTGLSKSERRRIARKAVKTKKANPSEQIRTQKKIKRARAKRKSMYGLKP
104	-	76941	77144	204	X	PHAGE_Acinet_ZZ1_NC_018087: prohead core protein; phage(gi392973163)	Virion proteins (Head/Neck/Tail/Tail fiber)	2.02e-17	MDDIIKAIASNDLVKFKRCFNEAMAAKVGNVLAEEKLKIAKSVMIEGEDKVVDDEDDDNDDDDEDEE
105	-	77144	78697	1554	X	PHAGE_Acinet_ZZ1_NC_018087: portal head vertex protein; phage(gi570033469)	Virion proteins (Head/Neck/Tail/Tail fiber)	0.0	MQDVNDLKMFAFWQKVDTAEYDQIINNKAESITAPKFDDGATEIESTDAAYNGVFRQLYGNQDPNVTSTKELINTYRSMLNNYEVDNAVQEIVSDAVVYEDGYDVVSLDLDQTKFSENIREKILEEFNEVLNMLKFQRKGSDHFRRWYVDSRIFFHKIINPSRPKDGIIELRRLDPRQVQFIREIETVTEKGVKVVKGYREYFIYDTQNDSYNCGGQHFAAGAKVKIPYSAMVYAHSGLTDCCGKNIIGYLHRAVKPANQLKLLEDAMMIYRLTRAPDRRVFYIDTGNMPARKAAQYMQHIMNSHRNRISYDASTGKIKNQANMMALTEDYWLQRRDGKAVTEVDTLPGMSGMNEMDDVLYFRKALYMALRVPLSRIPDEQSQNVFDMSTAISRDELRF…
106	-	78758	79249	492	X	PHAGE_Acinet_ZZ1_NC_018087: tail tube protein; phage(gi392973167)	Virion proteins (Head/Neck/Tail/Tail fiber)	1.49e-98	MELTDLLRAFESGDFARPNLFEVEIPFLGKNFSFKCKAAAMPPANVDKIAVGFQNRKLHVAGDRTFDDWSVTIYSDDKHQTRQDILDWQNLCHGQGAEISGATPADYKKTAIIRQFGRDGKTITKEYTIYGLWPTLVGEVQLDWDQNSEVETFETTFALDYWL
107	-	79286	81262	1977	X	PHAGE_Acinet_ZZ1_NC_018087: tail sheath protein; phage(gi392973169)	Virion proteins (Head/Neck/Tail/Tail fiber)	0.0	MALLSPGIELKENTTQSTVVQNATGRAAMAGKFQWGPAYQVIQVTNEVELVNLFGQPNNITSEYFMSAANFLQYGNDLRLVRVVNEDAARNSSPIAGNVKFTISSAGNNYKVGDKILIKYTSTEIESNARVTSVDADGKIKGIFIPTDKIIAYAKSIGQYPALSDAWAAEVVSSTGIQGAINLGEIETDSGIILTDPNNASAKMTSTKFQESLAKYGMPGVVALYPGETGDQLEVEIVSKADYDKGSPVLNIYPSGGTRASVAKGVFGYGPQTDDQYAFIVRRNGEVVESYILSTKEGEKDMYGSNIFLDDYFARGSSNYIFATSTGFPKGFSGIIRLNGGLSANEAVTAGDLMLGWDKFADAEALHVNLLIAGSCAGEDAEVASTVQKHVVSIADERK…
108	-	81293	83110	1818	X	PHAGE_Acinet_ZZ1_NC_018087: terminase DNA packaging enzyme large subunit; phage(gi392973172)	DNA replication, recombination, repair, packaging, and processing	0.0	MTIDELIRSHPLNGHTIAIKHPSMLDRKVEDNITYVKSQWDDKWYPEKFSDYLKHNQIVKIKLQGEDPHNFKTFKDKNNRRSRYLGLPNLKRANIKIQWTQEMVNEWIRCRDDIVYFAETYCAITHIDYGTIKVQLRDYQKDMLKIMAENRMSVSKLSRQLGKTTVVAIFLAWFACFNKDKNIGILAHKGSMSAEVLDRTKQAIELLPDFLQPGIVEWNKGSIELDNGSAISAYASSPDAVRGNSFSLIYIDECAFIPNFHDSWLAIQPVISSGRHSKIIITTTPNGMNHFYDIWTAAIDGKSGFVPYEAEWNAVKERLYNDNDEFDDGWHFSFTTIGGSSIEQFRQEHIGVFAGGSGTLISGMKLAILDWKTPINVGDSTFYKYKEPEPGRKYIATLD…
109	-	83100	83537	438		PHAGE_Acinet_ZZ1_NC_018087: hypothetical protein; phage(gi392973176)	Hypothetical Phage-like protein	1.42e-20	MITIELVEIFKECHSNFEAFKEKYAKNYSYVAAHFAYRLIFRQHQTCLVLANKVIRNGIRDEVIAILDNVPSEFKQDVHVLVTRISVGTSTVFFSPEDPNHIRGRSPTLVYTSSTELWAVLAPLRLEVLDDIPNLFIRKITKNDY
110	-	83534	84016	483	X	PHAGE_Acinet_ZZ1_NC_018087: terminase DNA packaging enzyme small subunit; phage(gi392973177)	DNA replication, recombination, repair, packaging, and processing	9.16e-74	MDIMQQILDCTDLPGMEGEELVVYQPLVLEEVQSNPTNRTPDLESDYAIVRKNLHFQQQMLMDAAKIFLETAKNADSPRHMEVFSTLMGQMTSTNKEILKVHKEMKDITNESVTATKPKETGSVNIETAQVFVGGPAEIMERYGDAFETKTRNLEVVDEQ
111	-	84016	84762	747	X	PHAGE_Acinet_ZZ1_NC_018087: tail sheath stabilizer and completion protein; phage(gi392973178)	Virion proteins (Head/Neck/Tail/Tail fiber)	2.97e-132	MRKRDNGKIELIKVPISFSSKERFIEKLDTVTSVNNDGPVAKVETILPRMCLNLVDIIYNGQYKTALTNRNVKSPAGGTDMVSQYNPVPVKFLFELGVYTRHQDDMFQIIEQIWPYFQPHFSTKMRELFGNDIEFERNIRVVLQSLSFDNQIETDKTTRRRLQTDFIFEVNGWLYPPVAEIKGEIRTIYLDLFANEKTLDHEGVFESVDTQVRPVDATIDNWSGTSEQSISAGIPIPKAPEEPHLRRN
112	-	84871	85635	765	X	PHAGE_Acinet_ZZ1_NC_018087: neck protein; phage(gi392973180)	Virion proteins (Head/Neck/Tail/Tail fiber)	1.23e-153	MTTFDSSLFAKLEDGTGYDKTNVSEVLNPYVNFYHHENTQTLQDVLVAESIQMRGVECYYLPSEFVNKDELFGEDPSRKFNKAWKFAAYLDSFEGYSGGNSVFSKFGMTVNDEVTITINPNLFKHQVNGQEPKEGDLFYFAMDKSLFEITWVEPYNPFYQVGSNAMRRITAQKFVYSGEEIKPVLQYNEGINIPEFSELDLDPVHALNDLHDIKTTQYVETDAINDEGKEIIEPYVVVNNKGIMGDGSPFDDFV
113	-	85639	86556	918	X	PHAGE_Acinet_ZZ1_NC_018087: neck protein; phage(gi392973181)	Virion proteins (Head/Neck/Tail/Tail fiber)	1.04e-176	MFTEPKTPKQLKDHILMRLGAPIIKIEVTEQQIMQCIQRALELYGEYHYNGLNKTFMWIYVGDDETYKNGVFDLSKENIFAVTQILRGNTGALLTMDGSATYPWVSDFILGLAGVNGCSTAQSFGPNAYGANLSYYTSVMQYWTQLQNMLNPVPDYWFNDDTGQLKLSGNFKKGDYLFLEVWVKSFVDTSHSVGTYAGYGYAQAEQDQWSLSDTYNNANRRIEGYRAGENNGTKQGAFNNRWVKDYATALVKELNGQILAKHQGMQLAGGTTVDGLRLIEESRIEKERLREELDLLAAPPGILMG
114	-	86588	88462	1875	X	PHAGE_Acinet_ZZ1_NC_018087: fibritin neck whiskers protein; phage(gi392973182)	Virion proteins (Head/Neck/Tail/Tail fiber)	2.57e-108	MTTKLKLPYVDGIPEDGQRRLSWIRDGELLEGAKSRYGSEGNLNLMQKQLQENIVVIANEIDSANASNAIIEDELEKIKEILADVGNTSLIEQVNENKNNIDDLKDSLDTLDEYSKGVEQSVTDLKSLVGSPIQFVDGNLTAFENLHFIKSVIGNEKDFDVNGDSAPNTPESGLIAKINSAITQTIENKDKIDNIEAELAEANLSELESKVSNIRSELGGTPNGKTIYSRLNAIEDNEVEVDSRIDKINESIGTESVTKRIDSVNVEISDIKTEISGTNGIKASISKLDDTIFTKDTGLVSRVSSVENTSNALNSTVNDPESGLVKAIENISSTIGLSDSSPNTILGRINTLELNTGNTATTVQDMQVTLGYGSSGLVADVNASSKSLYGNAEAEDPVD…
115	-	88462	89988	1527	X	PHAGE_Acinet_ZZ1_NC_018087: short tail fibers protein; phage(gi392973184)	Virion proteins (Head/Neck/Tail/Tail fiber)	0.0	MATPLNNTYKHIADAAQYISFNPTGTSFPATVVDVQAALALTSPTTYATATTAGVVKIATKDEVLAGVDNTKMVTPFTLNERMKYPDATTTVKGLVTLATNAEAQAGAITTNKAINPASLKYTLDWWWNNKLASESAQGVIKLSTQQAAQAGVDDSTAMTPLKVKQAIAAATAQIPQPVQATETAPGIVQLATIGQAQQGTLRDGYAISPYTLQRITGSLTTRGLVQAATLAQANTGTDDTLYISAKGFKTYNATTTNYGTVKLTDTLGTAGAGVVLSSNAKVLSTVSTGTQTVTGIVNFTGTLQLQGQPVANQKFVKDSIPVGVMMEWLGDSAPPGGMWALCDGGAESKAARPELFAAIGYKFGGSGDTFYRPDMRGLYARGAGRGKDIIANTGYDEF…
116	-	89988	90647	660	X	PHAGE_Acinet_ZZ1_NC_018087: baseplate wedge subunit and tail pin; phage(gi392973186)	Virion proteins (Head/Neck/Tail/Tail fiber)	1.75e-79	MVSKNLSLTHNTSRDATQHEFDVQKGSIIVGNTQPYGSPTIRSTAKGVKYPNVQAAIDDMAALYELPLNTVIVNDDGIEPGGKPQQDEFKFSGIVAYPGKTKDQPVQFNFLGFVVTALVGETGEMVAAKVLRELQIAMNNNFVINRVNFGASNDILQIVYNDCQPHNIGEFVECGIRISQTITSPARPGYGVWSRLGTQTIALDGAGGNTVLYYFKRVS
117	-	90647	92464	1818	X	PHAGE_Acinet_ZZ1_NC_018087: baseplate wedge subunit and tail pin protein; phage(gi939535473)	Virion proteins (Head/Neck/Tail/Tail fiber)	0.0	MKELVNIGQMVDDGTGDYLREGGIKINNNFTETYDELGDGKNLHPAGAWQTIEAHKLTNGTLNAVFGKSYAVDTGTSKATIKLPKGTPADYNKVIRIRDTFSTWQANAVTIEPASGDTLKGGGTRVFSTNLTDLELVYCRPNRWEYLPNKLLNKISNGDIATVMKKEYLCTEGQTDFLNIFDNNDYNLVNTHVYLRGNLLYYGKDFSDDSDYGSPGATAGALVPLDGKSIRLRTPAQKGDSLMVVTYLDGIAQFRSTYNRLDCTILDAKLTNEVTAPGARLVADLETLDSITVEQLGYVFNSNSGLINTNTLEVYVNGVILNMAGRAGLPMMYCEGADANNLTDCQLMGGNWVTSHNDYTITTNDNGAVTSIEFGRKFEHGDIVTIKWFNNDIGTTMEI…
118	-	92464	93330	867	X	PHAGE_Acinet_ZZ1_NC_018087: base plate wedge tail fiber connector; phage(gi392973192)	Virion proteins (Head/Neck/Tail/Tail fiber)	9.15e-95	MFIQQPKMEIDVGEIGNASTGDILFDGGEKINSNFTAIYNQFGDQRMYNANTQVGNQTIHATGYYQKVSGIDLRSAVTLGSMWDIDTNPTGGANPILPKGKPGECVKFINSNGSCSVNQPIDIQVIDGSFVGIQGGLKITQPYCMVDCWCIAVNNNIAIWNYSIKSMFGSFETPVEVTKSVPANTPTEIPIAHFSEYNSLKLLITAQTQNGEISRQSEVNILIDRYLKNVHHTEFGVIRI
119	-	93390	94394	1005	X	PHAGE_Acinet_ZZ1_NC_018087: baseplate wedge subunit; phage(gi392973195)	Virion proteins (Head/Neck/Tail/Tail fiber)	0.0	MNDSSMVYRAIITSKFRTEKMLNFYKSIGDGPNDNTIYLTFGRDTPWSPSENEPGFAPPYPVDNPAGVTDVWTNILGAVKVQQSYLDAVVPRKDWGDRRYPNPLTFHIGDIVVTNTMPNNRAPSAEGWMVYKVVDVPEDGTCSISSITEKMECLKLGGKWTPGVESFFPPTGRGDTEGMVDTGDGYKWEYLYEIPPDVSINRCTNEYIVVPWPDEIAADPKRWGYQNNLTWQQDDYGLLFRIKAVIMRFKAYLDSVYFPEASVLGNKGFRQISMIMNPLEAKSDPTQPNKKAIANYYGKNGLNRHSGEMVYIENRQPIIRALDQTEEVSIFFEF
120	-	94387	97479	3093	X	PHAGE_Acinet_ZZ1_NC_018087: baseplate wedge initiator; phage(gi392973196)	Virion proteins (Head/Neck/Tail/Tail fiber)	0.0	MTVKAPIITSLTIAKLSANAVQLTWDDVGENFYYLVELAEIREDDQPRWTPLGYTADNRWFSSELTASSFYKIRVAVASEGFEQSDWVETEQFQTFEQNAYTFELMNELTLNKKFIDEKFIKGNNSYVNFSTDVIHAALTNETFTYSDAYTDISQIRPFIIKENEYHEIQGDITSICRDLDRMYLMEDEGVLYLFERWQNLVKVSNDKGQNWQAVGLMNDRVGWPLSKTVFYQNSTTNFVLGWDYLFYGRKSTDTRWSSDTVRFSNDDITFAKIGDTLNLGFDVNIFGNYAMLPGDVAKIAEAITCNEDYIYIVARDKVRFIKAKNPPVDNTPGSPTEGQKIFETAFHNITGNNKAVTWKMDSVGGQVFALVIGEVANYGDDPRKVPILDSESKGVWML…
121	-	97476	99425	1950	X	PHAGE_Acinet_ZZ1_NC_018087: baseplate wedge subunit; phage(gi392973202)	Virion proteins (Head/Neck/Tail/Tail fiber)	0.0	MADLPNYTHGQLQRTVNAIPDVFVGATFQEIKNSLINWLAGQKEFKDYDFSGSRINVLLDLLAYNTLYIQQFSNTAIYESFLRTANLRSSIVQAAQDNSYLPSGMTAAENTIQLRVSNPTKPNKITIPRGTKFLAYARETSADPYPFVVTEDVVAVKDYQNEYWPIVRLAQGRIVRTELLFNRNEPIIIRDEFIDRNHIQVFVDGARWTNWTHKSMVNAGSTSTIYYVRETIDGFTEIYFGEGELSVSTTNGALEANYIGGLKPTQNASIAIEYIRTDGAKANGAKDFTYADTLQYITIDEVIENFNNDPDYVGADGGGDPEDKERIREMAAVKREAQMRCVTASDYDSFVSERFGSIVQAVQTFTDSDKPGYAFIAIKPKSGLYLTAVQREDIQTYLK…
122	-	99435	99710	276	X	PHAGE_Acinet_ZZ1_NC_018087: hypothetical protein; phage(gi392973204)	Hypothetical Phage-like protein	4.02e-36	MASLSFDKAMTTGHGPYPPTQINSSQSKFFVENKAALVTGDLANNHGHSPVGACIASSTKFFIGGKAAVQIGDPLTDGDTVAQGSSKFFIN
123	-	99712	100170	459	X	PHAGE_Acinet_ZZ1_NC_018087: hypothetical protein; phage(gi392973205)	Hypothetical Phage-like protein	3.94e-65	MAKIVPASTKLSTIMEGDNVSFTFSAELAATEKLVSLKIIQHDFPSYISINGATFSGRFTNLFKLPLNSLKYRKGLEYGQATTFAELPPKGTADIYSFTAPNVMLKDFNLTVQLTYTEEANPTTELNITNSYIQPVQGNWDTFKHQFLDYVR
124	-	100174	101958	1785	X	PHAGE_Acinet_ZZ1_NC_018087: baseplate hub subunit and tail lysozyme; phage(gi392973206)	Virion proteins (Head/Neck/Tail/Tail fiber)	0.0	MRLQSDDVKWWVGVVEDRLDPLQQGRVRVRVVGVHPFSRIQGEFSGLPVEDLPWMSVLLPVTTPAVAGVSGAVTGLLPGSGVFGIWLDKYKTNGLVLGSYSGNQVNIPNSEEGFSDPSGQYPDYAGPDSSALNAGGAYGDAAGANASQNANSSTGLWPGGADISGPDDSPNFTIEKMLRGDEGVKNTVYWDHLGYPTIGIGHLILYRKTRDMGLILKKLSSDLGHSVGATISQADISKLFVSDLGKTQAEIKKNRITGPVYAKCNRSRQMALENMAFQMGTGGLAKFKKSLALMAEEKWDEAAKQLKNSLWARQTPGRANRVCMVIKNGNLGAYGVIPRKPQPNSKSLSVVQPLSMGFMDNNFDPYDKSDTEIYPNYDTTETKDGIDEDLSVPYVREPS…
125	-	101939	102532	594	X	PHAGE_Acinet_ZZ1_NC_018087: baseplate wedge subunit; phage(gi392973209)	Virion proteins (Head/Neck/Tail/Tail fiber)	2.54e-125	VINSYFDPVPYAAKTVNINAPERLMTNIFKNYTAFFKNVASKYNLITYYIQGAPRPEALSYELYNNTQFYWALTMANDCYDPYHDWIKSQEACYESVAQIYDRPEEVIVYHIDARGERYYNLIQYDDEPGVWYDKGDKNRKYPQFKGALAAVNAYEDALMENEKKREIKIISPTDIDNFVADLIKEMEKSLNETTIR
126	+	102592	103041	450	X	PHAGE_Acinet_ZZ1_NC_018087: head completion protein; phage(gi392973210)	Virion proteins (Head/Neck/Tail/Tail fiber)	6e-70	VAYSGKYIVKNKSKYKGHVDKVTYRSSWEKWYFNWLDTDPRVKYWSSEEVIIQYFSHADGRKRRYFMDIWFKTHEGQEFFIEIKPKKETMPPKPPAKLTAGAKRRYENECYTWAVNCDKWKAAQALAEKRNVKFRILTEEGLRRLGMKI
127	+	103038	103688	651		PHAGE_Acinet_Acj61_NC_014661: putative Seg-like homing DNA endonuclease; phage(gi311992906)	Homing endonucleases and homologs	1.41e-80	MTTFYTVYKTTNIINNKIYIGVHRTENINDKYLGTGTLFLKALKKYGAENFTKEILFVYDNEDEMFEKEAELVTEQFVALDTNYNLDIGGRGLAGRAKDICARISLNNARFNSGKTLSDATKAKLSKAHTGKKLSEAHKRKISESRKGYKQSREHIERTTLAKIGVPRKQEHKDAMRRGFENTPNKKCEYCGKECKPAPFKRWHGDNCKHKPKESL
128	+	103685	104524	840	X	PHAGE_Acinet_ZZ1_NC_018087: DNA end protector protein; phage(gi392973212)	Virion proteins (Head/Neck/Tail/Tail fiber)	7.57e-156	MSIFQLDEAEVPKNLQPKITRQELAWVNIGVDWYKAKAKGVQGKAFAEERGIPYATFTRSMTRYRDKIKLAYAAEVAKNKPKNKLTPKEREAILINSFRQSMREKIRNEGAAVNNKSEKWFKETLAKGVRGHSVVKPQPGKLYAFIYDAKHKDKLPFWDKYPLIIFLGTSRSKVAGTTLFHGLNLHYIPPKARQQFLEELLKSYSSTKTITNNTVLKIDWSKVKGFNGADVMIKAYLPAHVKGRFVEIKPADWGNVVLMPLQQFVSQGKRFAASKVWKK
129	+	104769	105338	570	X	PHAGE_Acinet_ZZ1_NC_018087: tail completion and sheath stabilizer protein; phage(gi570033472)	Virion proteins (Head/Neck/Tail/Tail fiber)	1.82e-98	MTLQFNQTNITNFVLDIPDAKITDAFKLNVQSALIPGISIPTVNMALGNKGLGRANRPGSTFEFEPLVCRVLIDENLDAWTDIYTWMLSINNYLTHDNNGANPGVLPEFITLHILSNDKTTPLMSIHYHDAWPQVIGDLEFNYTEESDPAIFANVTFQYSYFTVEKNGVIIETRKSISDMLTNGKREIL
130	+	105335	106072	738	X	PHAGE_Acinet_ZZ1_NC_018087: dNMP kinase; phage(gi392973216)	Nucleotide metabolism	3.29e-66	MTIVSIVGKKRSGKDTMADYMVEELGAVKYALALPIKKVLFETYSELNLSTKSGLSLSFADFNGDSPYDRESPLILSNSDVNDWLRKCIKILIEQYGLRENLTSGFESYLSVFNSINRNIEPWTVRRLMQILGTDLVCEHYDKYFWLRLMMNQYITEFANGAKIFIVTDIRQQHEIDFMRFTNARLIFVERDSINTNTNTDNHITEAGLQRQPGDPVIHNDGTLEEFKQKISNLFHTEVLQNDRR
131	+	106059	106298	240	X	PHAGE_Acinet_133_NC_015250: gp57A chaperone for tail fiber formation; phage(gi326536288)	Chaperonins/assembly catalysts	3.67e-06	MTDVNQTLLETKAKLLDAIEANQALHQHNQQLSQTLQSIAQILGLQPDETGNLELDTIVQAVAGLAVGDEEAKAEPEAE
132	+	106298	106753	456	X	PHAGE_Acinet_ZZ1_NC_018087: hypothetical protein; phage(gi392973218)	Hypothetical Phage-like protein	1.65e-50	MKLSEVGKGTYAAINFADETLDLLQEIQKSLDLYKPVPRDKLHCTIAYSRVKIPYQPQLIGEQIGVTGKLKVFDTKTGERALVILIDSDYLHERFKYAMALGATYDFPDYQPHVTLSYDIGQRELPKADFISNPIIAASEYVQDLDLEWTA
133	+	106840	107055	216		PHAGE_Acinet_ZZ1_NC_018087: hypothetical protein; phage(gi392973220)	Hypothetical Phage-like protein	2.21e-22	MNAKVIEFFETSAYWIFFVGMVIALTTAVFGIFMTNAEIKVLGLTSLKFISISMIFALISVIIEKRSKTA
134	+	107089	107337	249		PHAGE_Acinet_ZZ1_NC_018087: hypothetical protein; phage(gi392973221)	Hypothetical Phage-like protein	1.98e-35	MATRIALTVSRAVEQNTNVSRFVLDAAKIIGLLQYENGLVAVTFEARNGQIIQTIVDESFDTILDAIEQSDYEEAAQLGLVQ
135	+	107926	108168	243		PHAGE_Acinet_ZZ1_NC_018087: hypothetical protein; phage(gi392973226)	Hypothetical Phage-like protein	1.93e-39	MRFTFSLSLAKFLCKYDDKYTYRKLRFKVGDIASPDSTNCVFAIVSYTGAVLRMATTYERAEILCDNNYRYVFEAKIKLK
136	+	108182	108418	237		PHAGE_Acinet_ZZ1_NC_018087: hypothetical protein; phage(gi392972829)	Hypothetical Phage-like protein	9.14e-14	MDYSFKPSELRIDEYRTSGARRWVNRPFNAVRVTHLPTGLIAESANKRSQYLNRSAAIAKLDRMLKERLFYAPTQTYS
137	+	108495	109061	567		PHAGE_Acinet_ZZ1_NC_018087: hypothetical protein; phage(gi392973228)	Hypothetical Phage-like protein	2.65e-79	MTTIARALVTLKRNKVSFDENLREMTFCGVFRNGVEISTGIKTAEFVDKSRKNIQSIKDKLDAEFDLRKKVNKANFETMVTVGKEQMSINDALTYRTHILPRLKALYTRLVKELASARATFANIERDYEVKLSKAAHDDELKQLMEKREKPTIMEIQEQIDELKSTIDFFDLEFDAILTETNPTVVLD
138	+	110050	110325	276		hypothetical	Hypothetical protein	0.0	MSVSQYVDFSRRMNEMAMRNGTGFDSPSYSTGFPRYSGHSERSIEEETRKRIARQEAEREKRRKEDEERSRRLTNNTQRQNQWLVTSLCLF
139	+	110640	111272	633		PHAGE_Acinet_ZZ1_NC_018087: hypothetical protein; phage(gi570033473)	Hypothetical Phage-like protein	8.29e-48	MKKLFIVASIIGLVGCSEPSLSKESDVGTVPLPTSQTNKAYVDLSKVDGNIQGFDLEFDWEYDLAERYGTNGFKAIYYCGKNYDSMLSNIDTSTDYGSTVLSEYQANVRECATNSLRNYSVIPEAQRHKIPRADEPGQGLELSSEEEANFNSEDRFNTVYPKIVENYEGTEYRNDPRFKELLPVCAANNMSIKDDKEFVEAVEFCALKGM
140	+	111274	111441	168		hypothetical	Hypothetical protein	0.0	MSIDAFTYILGMYIGIILIVHCVFVTRGKDLNLCKQQLILGTLLFLFGSILLWLK
141	+	111429	111902	474		PHAGE_Acinet_ZZ1_NC_018087: hypothetical protein; phage(gi392972834)	Hypothetical Phage-like protein	1.11e-13	MAKITQEFAPSDSYTISELYNKQSGKSLIEFAAILEDDSEIPIKIIDKNLFDPTFVNAVTDEAIYRWNMKSVKMSFDIDLEIPEPQIDKVFECETFMSRKALNLPDGQYLAKVLNTRDMKVQYGILNLHKNVSSFQGMFFFDICHYRVLSVKSITLE
142	+	111906	112166	261		PHAGE_Acinet_ZZ1_NC_018087: hypothetical protein; phage(gi392972835)	Hypothetical Phage-like protein	6.26e-23	MFVSVHLVTESADHYNYLIEYNDPNEVIEVFKELGTELGCVSDYWITCQAENEADEDYIAEHLSIAIRDQGDANHEAYLKYGTYGD
143	+	112220	112657	438	X	PHAGE_Acinet_ZZ1_NC_018087: putative truncated Seg-like homing endonuclease; phage(gi392972839)	Homing endonucleases and homologs	6.75e-75	MYYYTYKITNKVNGHFYIGAHKTSNLNDGYMGSGTALKHAIKKYGADKFEKQILKFHDSQEEMYEHEKELVNADLVLNKRSYNIKLGGHGGFDYVNATNTKEFILERNRKATKVFQEKLKDPEFYKFWYSRMMEGKKRAKNKGHF
144	+	112784	113305	522	X	PHAGE_Acinet_ZZ1_NC_018087: hypothetical protein; phage(gi392972840)	Hypothetical Phage-like protein	1.18e-95	MKYLKLLLLSITLIVSPTIFAKYDFSEVQIKNMQKAYKYGRSQPLKFNGSRVDFGYIMAAIIWQESSAGINCGTGKHAAGQYQNLVTTVKSRMAQNGIQKSRAQITKELQNPNVSAHWARVEMQSWLKVHNGDIKRALASYNAGWKHQRGALYSRNVLKKANYLKDNNVLKVE
145	+	113305	113634	330	X	PHAGE_Acinet_ZZ1_NC_018087: hypothetical protein; phage(gi570033474)	Hypothetical Phage-like protein	2.06e-40	MKLLKLIVITGALVAPILTNASVEDRRTSKAASLVCSSNAECIDIVSMQLDGMYFMGLNERDRRASIGTLINRKSRSLDSLCEHAEDKVMCENYKNQLMLKYIIGLLDR
146	+	113631	114056	426	X	PHAGE_Acinet_ZZ1_NC_018087: hypothetical protein; phage(gi392972844)	Hypothetical Phage-like protein	2.13e-61	MKLKAAMLSLLLVSPFAAAWEQLTPSIFTIYGTRIDQSRTPLLPPFAEISYDKGTDSFGISFIGSNGIRTTIPYGMFNMRTCGINTLGAIAGPALVDISSKDQLDNIFLDCKRPIFFRVWNTSNDYVTYKFENGGALPET
147	+	114056	114355	300	X	PHAGE_Acinet_ZZ1_NC_018087: hypothetical protein; phage(gi392972845)	Hypothetical Phage-like protein	1e-42	MKKMVLIASSLILLGTGIYYIPAIKIKTYEYEVDSLAFSYRVYKSSVCPNRAILKEIRDDYVSTVNNNNVTKLGWINDNFDSRFMETCLQLNPHRGEYQ
148	+	114352	114630	279	X	PHAGE_Acinet_ZZ1_NC_018087: lysis inhibition regulator; phage(gi392972846)	Lysis	2.15e-31	MKTVLLFAMLVGCSIQQCLAAEGDKDFDKFVEGALIVYSQFKTPSKQESERFYTFIQDRWNKSECSRDCTHVGYVIGRQYAKEKNIEIKAKK
149	+	114692	114958	267		PHAGE_Acinet_ZZ1_NC_018087: hypothetical protein; phage(gi392972847)	Hypothetical Phage-like protein	3.64e-41	MNGWGPNDPVFETNKATIDDAVDWARLELELQAKRESNKFCDDCGDEIPEKRRLFVKGVQFCVTCQSSHDTNHQSYYNRRGNKDSQLR
150	+	114964	115425	462		PHAGE_Acinet_ZZ1_NC_018087: hypothetical protein; phage(gi392972849)	Hypothetical Phage-like protein	1.27e-15	MEINKSSWHYRFLRWTSSTGRVPDNLCGYVRTLLIKLSLFSIVSLFIVAVCGMVGLSVFILSEPLTHLAVIAGPEWYTNNIWVNIVAIPLGAMTIAGIFAIALGGVFGVAEGASYINNMLRKRSSGEYKSSSLIFNYLKAKHSKICQQLDFKD
151	+	115427	115678	252	X	PHAGE_Acinet_ZZ1_NC_018087: hypothetical protein; phage(gi570033475)	Hypothetical Phage-like protein	9.30e-30	MSNLNLLKHTKYYWVNGERVQFKAEIKTQSFFKVPVAKFIWPDGTTVEVSVKTFTNELDFSAPLPFELEYDGGAWMADLRESI
152	+	115778	116809	1032	X	PHAGE_Acinet_ZZ1_NC_018087: hypothetical protein; phage(gi392972851)	Hypothetical Phage-like protein	1.38e-149	MKERLVMQCVFGSKLYGTSTPSSDLDIKGIFIPDAKSIIMGNALAHYNKNTNNSHTKNTADDVDVEMYSLKYFIELAIKGETIALDMLHTPPEFIVDYDFMEPWDFIVANRSMFYTTDMKAYLGYVKKQAAKYGIKGTRMAALRQVHDAIKDLPTQHNIDITDVTFYPDRYISRTRDYRVADFVDALPINEYCKIETDPKTGSTFYNVMGVKHQLTIKMSELKRKIATEWDKYGERARQAELNNGIDWKAMHHAIRGGLQLQEIYKTGDLKYPLKDRELLMDIKLGKLEFKEVSTILEDLISDVDKLSAEAAKNGMRSSVDKEFWDKFIFDVYKDQVKMGLKL
153	+	116806	117012	207		hypothetical	Hypothetical protein	0.0	MKQITENRWIIEQTPEEKETGEFCDTAVEVLPNKDLYIGCVDEYEGLDLTVHEQILLRDFLLKLYPLE
154	+	117017	117298	282		PHAGE_Acinet_ZZ1_NC_018087: hypothetical protein; phage(gi392972852)	Hypothetical Phage-like protein	1.05e-05	MKYKVGETVLIVPLMRFAKIVAIRKVRSVDTLWLKSGDYEFSLSTLRGENNFALQAAWPREDTQNVTVYRLSSIIELLGWIVLGLALIALFAK
155	+	117399	118406	1008		PHAGE_Acinet_ZZ1_NC_018087: hypothetical protein; phage(gi392972853)	Hypothetical Phage-like protein	5.12e-177	MATVTINKGIYRGNEFHGTFELINTWFPAELNDYDSQFGDGKVIINFNGKQRGIWVYHGDYSIEGQLPKTMKVESPLAAQYVAESVEEMKARINKRFSVMDIMTKGLINKSIRSLIISGAPGIGKTYTLNRDLEKADAEGKIEYTIVNGKMSPIGMFCKLYECSGPNSVLVLDDVDVFSSEDSLNLLKAALDTSETRKVCWTTASSYLEEKEIPQEFEFEGTIVFITNTDIDREIDRGSKLAPHLDALVSRSVYLDLGVHTNEEIMVRVEDVILNTDMMFKAGLLESETQEILEWMKDNISRLRNVSLRTALYLASFVKTDKHNWKEIAEVTQLR
156	+	118459	118773	315		PHAGE_Acinet_ZZ1_NC_018087: hypothetical protein; phage(gi392972856)	Hypothetical Phage-like protein	4.80e-07	MKGVDSRIRTSPKSVSEMYKWGMISFPTYNKVKHLPLESAIATIESDIGYQTCGIHADQIIEYCTQWNDYPGRYTQNEWVRHVMKLTSGQIDIHNCLQAYYHFV
157	+	118800	119609	810	X	PHAGE_Acinet_ZZ1_NC_018087: hypothetical protein; phage(gi392972857)	Hypothetical Phage-like protein	1.16e-57	MFVVFLKDYEQHKDLVTIVKSDFEAQTLCDTLNLRCGSAFGLDYDEIIDFAKQNNLKLDKSMIKAVSDHGSWFHFEEVSAPSIIDYSVFNASWDESNYDACTSDVFFDDDTFFELEPLEFDYHFDYEMGCSHYVDLKHVNQHKLEKFNKESNQYKWYDPKIAHPDVRNKVHWYDPIHTFAHNHGYHVARNHVVRIINKMAKHHCEISKIRRKLLSIKEYKKSWMYKECIDNYIEAMCDNDLWFSDYMLPNHVLRDGVIWNKEVYNAKHL
158	+	119593	119892	300		hypothetical	Hypothetical protein	0.0	MLSIFECICEQELCVSNAIIKFILNTEGYPCNVEVHSQQQINKPNITRYILNGEVLLEYEIVIGSYSTYLEVRPMRSDVALAVAEEIAKYRTEKSKCLA
159	+	119880	120197	318		PHAGE_Acinet_ZZ1_NC_018087: hypothetical protein; phage(gi392972862)	Hypothetical Phage-like protein	7.20e-08	MSSLVGKYVIIAYNSSPNFMLDKAYKVVDEADDSIDVQIGSRQSKYWKSAVLGVYDTVEDAAQVISMNHEYLKVCATNRERENAMRDTIRGFIKHFSLQTPDNVV
160	+	120226	120924	699	X	PHAGE_Acinet_ZZ1_NC_018087: hypothetical protein; phage(gi392972863)	Hypothetical Phage-like protein	3.62e-28	MANIAAPTHILKIEGDENDADMINIEHRINPEFPNRIFEPNEVFKGNRAVNFMELINALASSLHLPRKTTHTWTRSEFDDVSAAIETSTWVFITLFGIDPNGHEFIEKHGDEKAYEAILRVKEALDDNLPFGEFGIHTIDSITMRPITSEETLYSNPGYWENQEIKKRLKRATVAVHFMDEEDSSKDQVAVYDTTQKPFKMWNPEKHDWEDNGYEYRSQFAQYGGKIVWENK
161	+	120924	121352	429		PHAGE_Caulob_CcrColossus_NC_019406: hypothetical protein; phage(gi414088188)	Hypothetical Phage-like protein	3.66e-15	MAGYHVADIKKSVHSSAYKLVEEAQEFIDALASDNRIMAQVELSDLYGALKHQANQLGVSLKDLDIMSETTKGAFEANGRPSFGSTADWKKYLLENATSFVDGIDQVKIWVDYNTYYIILFSLKILLVCLWYLKVILKASLQ
162	+	121313	121552	240		hypothetical	Hypothetical protein	0.0	MVSESDTKGFTTVGEVIHGEIYVPQTKMHKKAGQLFHRNDSYHWVATKGTLVKFTRTERLTKLENTDKIAEALECLNDI
163	+	121534	122118	585		PHAGE_Acinet_Acj61_NC_014661: hypothetical protein; phage(gi311992873)	Hypothetical Phage-like protein	2.18e-62	MFERHLTIDPRFEINLPQLLRAIEFYKKLGYKPISAAQCVGMPAINKTIPEGAVPMAHDEDNFYVGSAEQSFYDMMSKYAQTGVPVPSEGKFMMLTPCQRNERVIDDSHLEIFLKLELVSFERSVVTDALAFFRQEGLKDTIVVDTPQGLDIEYKGVELGSYGKRTHEGKVVYFGTGIAMPRISYAIAKAINLV
164	+	122182	123213	1032		PHAGE_Acinet_Acj9_NC_014663: hypothetical protein; phage(gi311993394)	Hypothetical Phage-like protein	2.73e-06	MTTRAKFNELVTDAIVNVFTQAVKDYALSGELRTNKALPLHVKQAVKRNAMFALGAAFNTVTNDEIERILDRQVTHNSSLGKSSTKDVIKKILKSKWAYETLIKLRMKKFCFKRVLVAGKFNITGYGGDVVTAHEGDFDFANFMRHNLPAITSAMLRESHANNRSIYRLGNDEHRSSSGPFITGVRIDNNVIQVLSHANKNKDTECIITVDPLYDYYNATIQASTLCDKLQKFLSQCENIEIFDDEKSMHMHTFGIRLRDPVPLVTVLSKSPLFMETTEPEEVRTNVAIEAIRSVIDTLSKESEKTSEAIADFEAQIQGLITKKQDIVDKIDILEESIKILSK
165	+	123302	123580	279		PHAGE_Acinet_ZZ1_NC_018087: thioredoxin; phage(gi570033476)	Nucleotide metabolism	2.26e-42	MYTIYGYLPEVQKCINCDSAKRLCTAKGKEFKFISIASGVNENGPIWTPEFHDLLAKLGKTSPAGISLPVIFKGETLIGGFHELRQDIALSK
166	+	123623	123934	312		PHAGE_Acinet_ZZ1_NC_018087: hypothetical protein; phage(gi392972871)	Hypothetical Phage-like protein	2.59e-20	MNTTYLNPVDFAEGDKISFTPEGLRHIKPLIKKTPELGKHSIFIIEKVRETPAEDEFTELLDMTKGCVALKALSTGVVFEINPLDEDFWAFFTNFTSHFFVKV
167	+	123936	124235	300		PHAGE_Acinet_Acj61_NC_014661: hypothetical protein; phage(gi311992865)	Hypothetical Phage-like protein	2.88e-07	MQTGMVFKLTDHFFNTSDDFLIHYPELSLGKSYRATCIRNLGEISGVIEMICVETSEKFNVHEVHRLPENEQPKAKWWAFITTSNPQEYEVLNADSSEA
168	+	124213	124488	276		PHAGE_Acinet_ZZ1_NC_018087: hypothetical protein; phage(gi392972873)	Hypothetical Phage-like protein	1.40e-43	MPIRVKPSIDNTVIINKKYFDDNVFIAQYFPELKPGIPYTVESVTILIDDIWGIDKLKNTETGEIIDISTVEDLKDYWCILDADDSYRVIG
169	+	124521	125003	483		PHAGE_Acinet_ZZ1_NC_018087: endonuclease VII; phage(gi392972874)	DNA replication, recombination, repair, packaging, and processing	5.40e-54	MLLIGKKFEEEKIRLYHAQNGICPLCRRALSPDIKSNHLDHDHTLHGPNAGKVRALLCNYCNALEGQLKHKFDTSGLKSKGVDISEYFMTLSEYYKKDLSEHNTHPAYINDLTKHFSKLDLDGMDNLAASIGLEFPAKCTKAKRVPLFKKALRLFLKDKQ
170	+	125000	125254	255		PHAGE_Acinet_Ac42_NC_014660: hypothetical protein; phage(gi311992607)	Hypothetical Phage-like protein	1.19e-12	MKVTSVSINYEGDTGDRLYIIAQEDLVHFETWSNGYKHCVDMPTDRDISMRDIEVALCELNISGFDLVEIYNFIYYSGFNRDEY
171	+	125244	125525	282	X	PHAGE_Acinet_ZZ1_NC_018087: glutaredoxin; phage(gi392972875)	Nucleotide metabolism	6.22e-23	MNIEIYGIEEETFRCAGCESAKKTFNEAGLPYTFKRIVKLVDGIPKIDDELYAELKTKIAVSKLFMPYIFIDGTRVKIKELKNYLLQLGYDTF
172	+	125615	126157	543	X	PHAGE_Acinet_ZZ1_NC_018087: sigma factor; phage(gi392972877)	Transcription/Translation	1e-95	MGNEQVKHNYVNNKELYEAIRSWKEECRAAGKIVKQNDTIGRAILLISRGLSKRFNFSGYTPAWKEEMIGDGVEAAIKGLINFDETRYDNPHAYITMACFNAFIQRIKKERKQTAVKYSYFINNVYDSRDPEMASIADEGFIQDIYDKMTQYEASTKAQPKERPKVEDNDALDFLYGENT
173	+	126141	126290	150		PHAGE_Acinet_Acj9_NC_014663: hypothetical protein; phage(gi311993388)	Hypothetical Phage-like protein	4.85e-07	MERILDLTHLLNEEKDFFSSESELFEIDPESEYLFDVQDSGLYLTLNQG
174	+	126295	126657	363	X	PHAGE_Acinet_ZZ1_NC_018087: hypothetical protein; phage(gi392972880)	Hypothetical Phage-like protein	1.41e-27	MEANIEQLFIESETVERDDEFLGSDIDEYDAEKIQRRIEAQAQKRAQKLIKRNKKELERLKKHAGECLITNNFSGYSYAIKKLRKFYRQPYNDELIRAMWNSSREAMLDIAHKAAKLEQK
175	+	126741	127751	1011	X	PHAGE_Acinet_ZZ1_NC_018087: recombination endonuclease subunit; phage(gi392972881)	DNA replication, recombination, repair, packaging, and processing	4.86e-166	MKFLKLGDLHIGVRQDDPWIQNIQLQGIRQAIDYSKSRGITTWLQAGDWFDVRKAITHKTMNFNRKICQEILDAGIKVYVIVGNHDATFKNTIFPNACDELLTQFENFTVISSPTTIDLGVEIDMVPWICEENREEILKFIKASKSKYCMGHFELNGFYFYKGMESHGEEPDFLKSYKRVWSGHFHTISENKNVTYIGTPWSLTAGDENDPRGFWEFDSDTEESKFIQNNTMWHRRIDYPTQINPEIYKNLSVRLYVTKVDKQLAAFETALENVVHELKVVNRVDTSAVIEEEDTTEVKSLSELIDEYVESIEDLTSEDATAIKDMSKLLYLEASK
176	+	127748	128005	258		PHAGE_Acinet_ZZ1_NC_018087: hypothetical protein; phage(gi392972885)	Hypothetical Phage-like protein	3.71e-30	MKLKNVLLVNEKPKTKHIMFNLASEYPARFKIEYLVTRKGGKVGQLTITCEETGRSMRLYPHQVEAAVDSVMDANIGEELPPGEW
177	+	128005	128616	612		PHAGE_Acinet_ZZ1_NC_018087: putative serine/threonine protein phosphatase; phage(gi570033479)	Host alteration/shutoff	2.19e-94	MANVLFYGDLHAGHKAIAKYRTRFRDEQDHFEHVEREYYNAVTKRDVCYFTGDAVFSLERARQIAKWPGKKILICGNHDTDNLTMQQLCETFDEVAALRKYKEFWLSHAPLHPVELRGKINIHGHVHFATLDDCRYVNTSLENTDYKPIALYQIRDIIKARKHYYASIYDSISGSVSPEIRSATRSIYLDIHSGAYAIPKGLK
178	+	128613	130298	1686	X	PHAGE_Acinet_ZZ1_NC_018087: recombination endonuclease subunit; phage(gi392972888)	DNA replication, recombination, repair, packaging, and processing	0.0	MKTFKLKEIEYCNIMSVGDNSIFIQLDKVHKTLITGPNGGGKSTLLEAITFALFGKPFRDIKKGQLLNSTNKKGLLVKLLLEYNNHEYYIKRGIKPNIFEVYKDGKPLDVAASAKDFQSEFEEMIGMNYNSYKQVVVLGTAGYTPFMSLSTGARRKLVEDLLEVSILADMDKLNKDEIRNINAELSKTELTITHLQTQIQTLIAANERQQKLSGDNITRLEAMKDEAVAEVDKIKAQNQSYNEQILAIELGDDPSEETHNSHRAIVQAESELNSTLRVLKLYEGGGSCPTCLQLLSDNSLVEKIEDSKLTLSAELERLKEIHKEIHDRKVAYLNAKEVIRGLENKIATNRQLALQQIERIKKVNAALEEAKKDFVDNTSEVQRLKDKLSDVIQRKGALV…
179	+	130295	130492	198		PHAGE_Acinet_ZZ1_NC_018087: hypothetical protein; phage(gi392972890)	Hypothetical Phage-like protein	2.02e-33	MKKLTPECQEVLEDMLYCLDGAIHDFNDRNLGDYERWMHKVRQHWELFIECHPQDKNPYEEIKGI
180	+	130489	130689	201		hypothetical	Hypothetical protein	0.0	MNLKQYLNHLNRLVKNDPELLNCKIVSASDDEGNVVKEVHFRPSVCKWDPIEEAFDECGQRVICVN
181	+	130699	130935	237	X	PHAGE_Acinet_ZZ1_NC_018087: hypothetical protein; phage(gi392972891)	Hypothetical Phage-like protein	1.95e-21	MEPFSDIVTYPEIPTWTLINLYTGAELIVTEAQLVQAFPDETTRMKIMSNRSPAWTVIENTYDPHRQNQVINAFNNLI
182	+	130970	131344	375	X	PHAGE_Acinet_ZZ1_NC_018087: RNA polymerase binding protein; phage(gi392972892)	Transcription/Translation	3.92e-55	MLNFKEITVNDLQPKHSRGESADNRIRKAWSLQMPDEVKAKFSHFPGEVKRQLYVSFDKEVNEIWVNMMANANKRAGEQGAKEVRIDGVKRLEDAYCQDPDELLIQAAQIFIERFAQREAQAKA
183	+	131383	132072	690	X	PHAGE_Acinet_ZZ1_NC_018087: DNA polymerase accessory protein, sliding clamp; phage(gi392972894)	DNA replication, recombination, repair, packaging, and processing	6.36e-101	MKFSKQFVSILKNFATINSGIYFQAGDFVMTRSASGATYGETTLPPGEEIEFNVAIYDLNAFLGILSLSGEDSEITSNGDEILIKGKRSVITWPAADPSAIVYPKKAIKFPEASVEFDLSGDDYKQLMKISHGLGATTLTIENANGKVVFKTYNKEIDPNFEKPLSTFDVADYTGDKEFKFILHIQNMKLLPDDYKVKLWAVGEKFAVKFAGTQSSYVLSVEDGSTHNF
184	+	132124	133104	981	X	PHAGE_Acinet_ZZ1_NC_018087: DNA polymerase accessory protein, clamp-loader subunit; phage(gi392972895)	DNA replication, recombination, repair, packaging, and processing	7.16e-178	MTALSINEREHMFELKYRPTTLDECILPQADKDIFKGLVAKGKLPHLVLQSNSPGTGKTTVAMALCNDIGAEYIFVNGSGIGIDFVKNELTRFATSKSIEGKPKVIILDEFDRPQLAEAQRYLRSFMEAYAKNCSVIITANNLDGISRPIKSRAKVIKFGAPIGEDVTNMMRQMVVRCIEICKNENIKVETPTVIAALVKKNFPDFRKTISDLDHYSTNGIIDQGILSMVMETRSSIDDVITALGANGQKGEFAELRKLAKKYAPDYAVFIEKLIDELYTRVDRVSVLRLYELVGENNQMHGIAANPEIHLMYLFVQLLKELKWVK
185	+	133166	133735	570	X	PHAGE_Acinet_ZZ1_NC_018087: DNA polymerase accessory protein, clamp-loader subunit; phage(gi392972897)	DNA replication, recombination, repair, packaging, and processing	2.10e-90	MSMICLFDDDEEVLNPHQAAWANKDWDTVKKLIEEYKEKPENELFVILNNINSVKGELNVSQFENYSKFMIDNMLSQHMDCLTTVYNANLMLSSLPDQVHHNYLMNLIPYGRRFSKSLKLDESIKDQYILKLLMAYYKVNSQVAYNYRQLLERKGKLQTVLREAKALATDEFLKSITKNPKEIKELKQL
186	+	133732	134115	384	X	PHAGE_Acinet_ZZ1_NC_018087: translational repressor protein; phage(gi570033480)	Transcription/Translation	9.15e-80	MMIPIKLVHPENFLKVKETLTRMGIANQRDKVLYQSCHILKKQSSQTGADQMYIVHFKDMMRLDGKVVNISDEDVQRTVSIAKTLEAWGLIEVEYVPPEIEVTNNFRVIKAAQKAEWTLKSKYVVGA
187	+	134115	134348	234		PHAGE_Acinet_ZZ1_NC_018087: hypothetical protein; phage(gi392972901)	Hypothetical Phage-like protein	6.14e-28	MSNTLTELVFSVIIVCVIVVVGLTYNMVSGYVKCNSYESITGRQTKYSFITGCYVKTDKNTWIPREEMTKTTVVESK
188	+	134427	135935	1509	X	PHAGE_Acinet_ZZ1_NC_018087: split DNA polymerase; phage(gi392972902)	DNA replication, recombination, repair, packaging, and processing	0.0	VDNFYLVVEQSGDLIQERYVENGVEKVREIPYEPTLFIHAKEGVESKYKDIYGKPCIPKRFSSIREAKDWMQKTRGIVEILGMDDFKLAYISDVYGKKDITYSRNAIRVANCDIEVTAGEFPNPTFAKYEIDAITHYDSIDDKYYVFDLLNSQRGRVSKWDPVLAGKSIDEGGDEVPQHILDKVVYMPFETEKEMLLEYIRLWEEKTPVIFTGWNVEGFDIPYIVNRIKNVLGVSNMKRLSPFGKVTSKVIQNMYGDKEIFSISGIMILDYMDLYKKFAFTSQPSYKLDYIAEYEAGINKLEYDGPIDKLRESNHQRYISYNIVDVYCVQAIDAKRGFINLSISMGYYARMNIATVMSPVKTWDAIIFNSLKAEHLVLPEAKPNVRQPYEGAYVKNPVP…
189	+	136003	136293	291		PHAGE_Acinet_ZZ1_NC_018087: hypothetical protein; phage(gi392972903)	Hypothetical Phage-like protein	3.72e-16	MIQQSKLQFNTAAPVIDTRSTRSLDAKITLGILALEFKDDNIKLVIDPRDRETNKRKVVEIERIVHRFQGTPITEGSLNTLTNEILPIAVTMYSVV
190	+	136400	136627	228		hypothetical	Hypothetical protein	0.0	MSLKQYYESIRDIAKQYPCRIVMADTHCQQLPIDNINHNTLSMIKTVNAQCEQDTSGMTRTELMQYKSRRIQELL
191	+	136823	137137	315		hypothetical	Hypothetical protein	0.0	MYGQNRVISSSTGEHWIEYYPFIATVLRGRCNITIDAQFVPKMLRYPQGKEVLEFINSEIAARSRALLGKSENSQFNYGVLDLMHSVYQECRAKFVDFDMEVSR
192	+	137134	137451	318		PHAGE_Acinet_ZZ1_NC_018087: hypothetical protein; phage(gi392972905)	Hypothetical Phage-like protein	4.08e-12	MRVYTSAEEYTYTQSIETMLFFIDEVNGKFNVVWKPNVLNAIRLPRYDSFFKTFDMCRTNAQTILNARCNSETDYRVIAQLLNESIHNERSINQLLNQCLWELGL
193	+	137448	137645	198		PHAGE_Acinet_ZZ1_NC_018087: hypothetical protein; phage(gi392972906)	Hypothetical Phage-like protein	4.54e-17	MNIFEQIKVANENCESIGEYISLWYRVFVALLICIPVLFLAGFVTGCIMFKNPVIAGTEVINAMF
194	+	137756	137920	165		PHAGE_Acinet_Acj61_NC_014661: hypothetical protein; phage(gi311992837)	Hypothetical Phage-like protein	5.90e-09	MFEIYCPHCNSELDTSDYFEHWRHADEEFKVNCESCSKELTIKAIVSVDYDVIE
195	+	137942	139114	1173	X	PHAGE_Acinet_ZZ1_NC_018087: split DNA polymerase; phage(gi392972909)	DNA replication, recombination, repair, packaging, and processing	0.0	MKLDFSRDLTESEIEYLKTLSQEELLELEHECENYIVLCDTNQINRKLLINSLYGALGNIYFRFYDLRNAEAITIFGQLVLQWTERKINAYLNEMCGTTNHPYVIYGDTDSLYIELSPLIDKVGIEKFASTEKLVDFLDAVGSKKIEPVINAGFQELCEYLNNYEQLMFMDREAIACPPLGSNGIGGFWRAKKRYALNVYDMEGTRFKEPYLKIMGMETQQSSTPKAVKDALLESIRIMLQEGEKPLQDYFKKFENEFRNLDYKVIAGVRTANNIAKYDDNGFPGLKCPSHIRGVLTYRRAIKAFDNLPDISEGDKVMILPLKPGNPFGDKVIAWPSGNELPKEIREDVLKHIDVMSLFTKTYKKPLEGMCESAGMQAEKRSSLEDLFDF
196	+	139148	139450	303		PHAGE_Acinet_ZZ1_NC_018087: hypothetical protein; phage(gi392972912)	Hypothetical Phage-like protein	1.13e-08	MNSLLCNHEFNFDAVLLSSPPKVRCTKCKTTASVDEAREYQLFSTPIPAITELEKREFWKACALAYLPNSGVLRGCDGVSSSAASIADNMVEHFVNRYGK
197	+	139539	139850	312		PHAGE_Acinet_ZZ1_NC_018087: hypothetical protein; phage(gi392972914)	Hypothetical Phage-like protein	5.45e-06	MKITYYPHALNVTLISGFEKSGRVTVYLPEWAAHVAVDKDGTITAFSGEPIRRAEDWDTYPGSNYEVIAEVQDVVKRWEDTCISIDQLNYTTTELILLKGDAS
198	+	139847	140140	294		PHAGE_Acinet_ZZ1_NC_018087: hypothetical protein; phage(gi392972917)	Hypothetical Phage-like protein	8.37e-30	MSLLFGSIIALFLSIFPIAMVVFYKSSTLITVLVVILNLLGFVTMGVTTFIAFIIAAISIGVMNTLKSIAFALVLLLIVAIAGIGDLAIIASLLGAM
199	+	140140	140490	351		PHAGE_Acinet_ZZ1_NC_018087: hypothetical protein; phage(gi392972919)	Hypothetical Phage-like protein	7.82e-19	MKFVLIALALAIPSLSFAEDIQMCKGWDKRCLADQQRRTDIEEDMQNHRKMLQTHIDDAVERERPVLEKLRNKPQMDAATLVIHTCRQMAIEQTLIEFGYLKSSNYQKLLKQCIGE
200	+	140492	141043	552	X	PHAGE_Acinet_ZZ1_NC_018087: hypothetical protein; phage(gi570033482)	Hypothetical Phage-like protein	7.44e-61	MIVNGTDLSELNAAGKYTWEPGMARQSTYLVDNSLPTKEDEISKLKQAHEFEINHLAHANLAWQEKCRRLEHYDVDELPNGSEVNVPERIVCAANQYTDHSGNKVVIAGVRHACDVMYSSFVGHNSGETILYRETEVQGFLTNKHRFVDRQEAWKIAAEQQQIVRRVGGDKSNGGTLYSENLY
201	+	141043	141366	324		PHAGE_Acinet_ZZ1_NC_018087: hypothetical protein; phage(gi392972926)	Hypothetical Phage-like protein	1.89e-12	MINFKKLLSETPRFINHAEAEAIVTEAEHILKDRIISSPDNEMWTHVYFNGEKSASAIKELFEYIDTNFVRMNKTQLSIRFTREFEQGRHYEPAKIHFSISRSILKD
202	+	141402	142031	630		PHAGE_Acinet_Acj61_NC_014661: hypothetical protein; phage(gi311992834)	Hypothetical Phage-like protein	6.32e-119	MSIKLALDVVAAQQQALKILGDFIAENRVKYEKLLEILKPVAASNYRQRIMITGVGKNSNLATKASESFASLGIPSMYLNTCHYSHGDAGFIGHDDVVIHVSRSGKTDEMQYMAKHLRTIRPNVTQILLHCNTNLTDEQKAPFDMEFGVPNIVECDVNQLAPTTSTTVLLTLLDTIGVTLSDYLQFTREDFYSYHPGGSLGAMLRAESK
203	+	142099	143760	1662		PHAGE_Acinet_Acj61_NC_014661: hypothetical protein; phage(gi311992833)	Hypothetical Phage-like protein	0.0	MKKAVILGAGLATRLYPITHHIPKVLVNYKQHTILHHLHGIYKKLGADEIIVVVHSKFAEQVREYAKVFKLDIIVETVDEAYGSAYAISRISHLINLHNVVFNWCDVIPQFDAFSWNSNSVYTFGDECRYNFDGKTLTETGGTGGNVVGIYQFKDFFISNFDDKDEANEFFKGRDFVELLDAKNMYQEELINLIDLGDKPKLQHAHRHRELNREFNSITIANDVVYKTALNEKGRELQREELAWYDSVESDAVPKIIDRRDFGEYTSFKMERIKGVPMFEAYKPEMLTEILETLKFPKMNEFTSREQIAEDYRYEVVDKVLARCNEIKGLIQSFGDIQYVNHHKIGRLETMLEQAYAHLMYEASDKDYYVIHGDPNFSNLMLDDKGKVRLIDPRGYFGK…
204	+	143760	144140	381		PHAGE_Acinet_Acj61_NC_014661: hypothetical protein; phage(gi311992831)	Hypothetical Phage-like protein	8.77e-65	MTGAKHFCIDIDNTITVWNDNRDYENFVPDQQMVDTINSLYDQGHTITLFTARGMKSVGPELIDSIILPPLIKNLKKIGLKYHHLITHKPVYDWIIDDKAMNPREFKDAFLKNELLSKQPYTPKVI
205	+	144140	144847	708		PHAGE_Acinet_Acj61_NC_014661: hypothetical protein; phage(gi311992830)	Hypothetical Phage-like protein	1.42e-145	MSKYILASTFEEAFKRINNFVVEAPEFVTDSRIGKCHEIGSILIEIGLPEQGATFKDKRINRIDYGYAEKFWEFMIQGGTDAEQAFKEYPNVAKFIAKPKTDTLPSNFNTFYGPRIAAQMPALIKELKEKPNSRRVVFQILQEQDQVLLDSDETLEYPCTDSITFYIREGLLYMHTHMRSQNCAVVMQLDFYLMHRFMEHVAKECGVGLGTYAHSIVSAHVFERDIEYVKSFLEE
206	+	144860	145795	936		PHAGE_Acinet_Ac42_NC_014660: hypothetical protein; phage(gi311992570)	Hypothetical Phage-like protein	1.06e-106	MIVPIFSMRSYATREYAVLKDGNFQLHLHRAQKGDLIAVPFNISDKSELEFLFPDFNFVQFHYGTNAEETRQWFWYWNESNVDEIMRINNIDVLITDVTGYNGVHEFIFNANISKVPGLDRPYIDKWWESDLETARQSIKVFVLNESQRAEFIAHGIDADKIEMTQKVVNPDVIARYIKNIDDTQHMGSNIVFFPFRLSDKCYRFMDVVKDCAETGNMLIITDPNDTYADFKDQIAELYPDVTIMDVKMSKIAYYITLSQRPTIIYNENPQNVFHPGLGELIYFDANIISEYIMPSYDEVVIQPGEDVWQK
207	+	145783	146325	543		PHAGE_Acinet_Acj61_NC_014661: hypothetical protein; phage(gi311992828)	Hypothetical Phage-like protein	2.22e-85	MAKIILVEGPDNAGKTTLISNLTRHFDVTLMEFPKRTSEGRFTCLTRNEVAIFETMLNYVDNSKTYILDRGGLSNIVYESVLRGKPVEIFKEDFRRFIQNNEVLVIGLTRNKLVDSFTDDLITVSEDQFNAIVDRFNEVYDEFNITPYKILDHDVHNNINEAKSFTDVVYDLNLENFIGA
208	+	146327	147448	1122		PHAGE_Acinet_Acj61_NC_014661: hypothetical protein; phage(gi311992827)	Hypothetical Phage-like protein	0.0	MKILYLPCRSVPFDIDRVAGGLEAVQYNFIVNLSKVHDIDYVSFGDENFGGVKVNELSIDKPIGAKFTTAHAYKIKYKLQEITDWDQYDAIVIIEGSKMVLNTLAELGQISKVRNILATPLDPSVRGIVQCWNNAVMVHKLGGKNIVPTQTFKDLAAKVYSKMNERIAAEVIDFDYWQKHDIIADEFYPPILIANKPEVLHSEGHIVQAQRFDNAFRKSNVAFGAMDLFDGPKIAFCPSKWAPGKKWLEKDHWVIIDAKRQTIQKEISTAKLLVNTCHNTGTVENGSLEAISQGTPVLQLIQKGYNHATFEYDPNTVRVEFEEGTSTQELIEMYAKALNEFEDTYEQRVARAEYLYNKFNEEAYFKLWENVLK
209	+	147504	148622	1119		PHAGE_Acinet_Acj61_NC_014661: hypothetical protein; phage(gi311992826)	Hypothetical Phage-like protein	0.0	MKILYIPCRFITFNADYISGGLESVQLNFIKTMSKHHEIDYMAFGDENFGPYKVNAISIDYPIVDKYTIKHGNKIIDKISQLDHSKYDVVVTVEGAKGVINGLIKLGLGPKIRNLLATPLDPSIRTLVSIWRTAVFIHQNGGKNLVPTQTFKDLTAQVYSKMNIKVAKGAIDFDYWQEHDIISDNFFPATLIENRPKVLPSNGVVVSAQRYDLKFRKTNVALEAMSKSHHKIAAFLPSQWAPPKKYLKEPFVHIDVPRATIQATLAEALVLVNTCHDTGTIEHGSLEAIEKGVPVLQLIKRGYSHATLEHDPLTKVVWIEEGMTTNDIIAAYSKALNEFEDTYEQRVARANALYEQYNPSRVYAMWEKALLE
210	+	148626	148928	303		PHAGE_Acinet_Acj61_NC_014661: gp40 head vertex assembly chaperone; phage(gi311992825)	Chaperonins/assembly catalysts	6.94e-39	MEQVEAIQEDDKGPSGALYEKSLSIIKDAMKDVKHELLIKLEDGTDHIVYITEIQISGNGVTYGFSTPSEDRKAELIPHIEYILKEMIVNFSKRKKPFSF
211	+	148998	150494	1497	X	PHAGE_Acinet_ZZ1_NC_018087: DNA primase-helicase subunit; phage(gi392972929)	DNA replication, recombination, repair, packaging, and processing	0.0	MIDIILGQLISNQEYFGKVWPYLKEEYFDKGPARILYNSIKKHVDAYHGVPSKVALDLVVNNSSLNEVDFNGTTTLLNNLKTEKESIDWLVPETEAFIKKRAIYNATVKIVQIQNNADKPINQRDKRLPDVGAIPDIMKEALAVCFDSSIGHNWMDDYESRWLSYQNKARKIPFKLSILGKITKGGVEIGTLNIILAGVNVGKSLGLCSLTADYLQSGKNVLYISMEMAEEVVAKRIDANLLDISMDDLDDGHVSYPEYKARMERWRRANVLGQLYIKQYPIGGAHALTFKALLNELKLKKGFKPDVIVVDYLGICASSRIKVFSENSYTLVKAIAEELRALAVEEGVPIWTAAQTTRGGWDNSDITMSDIAESAGLSHTADFILAAIETEELAAQGVQ…
212	+	150557	150748	192		PHAGE_Acinet_ZZ1_NC_018087: hypothetical protein; phage(gi392972932)	Hypothetical Phage-like protein	8.09e-12	MRTSEVQINEHMEALRKKIYAAIHEAEAFADKHELDFYIQPAYGMGGHYYGSTSSWSPSSESC
213	+	150759	150935	177		hypothetical	Hypothetical protein	0.0	MSKSKQYLQELVNSIQDLLDEAERVSIEERLDFSITSNNGYGVIEQVWHNSNWSNSES
214	+	150936	151175	240		PHAGE_Acinet_Acj9_NC_014663: hypothetical protein; phage(gi311993348)	Hypothetical Phage-like protein	5.17e-11	MSKQGALVVKQQREDEKEAKRLARLTAEIRVKEILATVRTLAEHAGEIIEEHELHFMNFDITQSHGTTEITWYNSSESC
215	+	151175	151489	315		PHAGE_Acinet_ZZ1_NC_018087: hypothetical protein; phage(gi570033483)	Hypothetical Phage-like protein	3.03e-26	MYYDFYDKPTDPRAEFANTVFTMLYRKYNGNFKSIAFQLEAKQLYYYFDEYCRNIYEVIDNQIPMMAWVRYLNYGYDPTMFDEGEMTEEKWLDRIYTACKKYYS
216	+	151551	151724	174		hypothetical	Hypothetical protein	0.0	MKDKDIELIIKARKALKQVVKSVRDDPNASKADIQLSFIFNQMQLEIKHAVNSRGMK
217	+	151721	152674	954		PHAGE_Acinet_ZZ1_NC_018087: hypothetical protein; phage(gi392972940)	Hypothetical Phage-like protein	9.19e-115	MRPLIIGSYALAQHLERMKIPNNLKPKDIDMICIDEKHANEVIETLKHNAELSELIFDAKSKKFNTHTRAYRINGQIFEVTYPMSKNCTTYELVESSWAIRDGVNVGSIPCTIATINMLYSLKLSHRFLKNSPHFLKTMNTIRNLRSPAIGAIPHDPAWLQRRAKETYDYGHPMLNVRKDEFFTSNFDYIYDHDSIHEAVKLLERPAYTFYMDDDAEVNCSRDLFFKQDLTTQLLGVLEETYVLALERSQIPTNFKVDPKESFLIALEKVCTSITSGWFREFAWENYHIVVRMYDSSYVDKFKFALQSGKILPYKPA
218	+	152682	152837	156		PHAGE_Acinet_ZZ1_NC_018087: hypothetical protein; phage(gi392972942)	Hypothetical Phage-like protein	1.62e-14	MRALVGLVAFAVYITGIVLAKGFWWTAASIFIPPVSWYIVIEHLVRHFNLV
219	+	152912	153229	318		PHAGE_Acinet_ZZ1_NC_018087: hypothetical protein; phage(gi570033484)	Hypothetical Phage-like protein	8.26e-54	MVNLFPEAQKVFYHGSCTAAGIKHMLIPPNVSGILSEKGRNKNLNRVFFTEDIGLAKVYAGRASKSIGGEPVLFRVVAPVDVVCMNDTKGASVYHAAWAFVEQIQ
220	+	153226	153363	138		hypothetical	Hypothetical protein	0.0	MKEFFKRDEYGNIGPDWFRWIVIIAAFSMARFNHVIKVSKLNELV
221	+	153350	153472	123		hypothetical	Hypothetical protein	0.0	MSWFSNFLFSGERTARTVREEPKRPLIENYLRSAGKFDRG
222	+	153474	153644	171		PHAGE_Acinet_ZZ1_NC_018087: hypothetical protein; phage(gi392972952)	Hypothetical Phage-like protein	1.86e-21	MSNRDGRKAKRNAKSKFSTPNKICPVCQNTLDKCADHSAPGHSHHRYCKTCKYSNF
223	+	153707	154207	501		hypothetical	Hypothetical protein	0.0	MNVHVYTPESLRGTISAIQEVLLKKDEIIYTVRRDDTFYMRLCNGDVFRSSVAICGNFLKDIAQVRIDPEVFSVSDLYEVYRCAPTLRYYLCIKFAKGNPDVHLYDAAMYPVNGETAFDKELSSSWRYDVERRTPMFWLNEKRWEMLKFLKDELEKILETNTVESL
224	+	154207	154584	378		hypothetical	Hypothetical protein	0.0	MKPEQLYVLQESIRLLKIARDNFGNIDALLSKLTHTIAIAGVCATTKLDTLKFYCGVDVNKIIRNWPSLDGNLTAYPIGGADEYNLNYRLVWSNPRRLEFINYMIAQLSEIEIQTKNQIRGEQNV
225	+	154577	154975	399		PHAGE_Acinet_133_NC_015250: hypothetical protein; phage(gi326536155)	Hypothetical Phage-like protein	4.74e-12	MSNKVNELAFKIIEWEAFAHECFMDYYLHDCVDWEDWKDWLVKQGHIERANAIGHQLYNKKNRCIDQELLFRVFGNEPIVYEDATMPVVEYSEDSELYMELWRKDVFLWAQYLASDEERYEHVTNWIENYGK
226	+	154972	155319	348		PHAGE_Acinet_ZZ1_NC_018087: hypothetical protein; phage(gi392972956)	Hypothetical Phage-like protein	2.75e-20	MSTPKIENVVVKIIRVVESSGNVQFFLRATRLDVDEPFGNNLEYQCFQTNKNGHKLTEHECIEYALFGAIMFLRFFGHKGSDLKFQGFTEENMKSVEEAKLFWRAAERKYTTYNS
227	+	155342	155818	477	X	PHAGE_Acinet_ZZ1_NC_018087: hypothetical protein; phage(gi392972958)	Hypothetical Phage-like protein	2.76e-74	MSIAGAAKTVVDSAYALRFIRLIQKDFKEWKAFETGVIDEKGNVIKRPQTDEEKSSYTPFHGAVRALKRNLSRVPGATTWTTLTSSLAAIGSRFGLTESEIQLIESELQPLFEDMVAGDAEGNPTNIAAGTTTGAVVNAGPQTINKKRKSLAETYYAE
228	+	155866	156897	1032	X	PHAGE_Acinet_ZZ1_NC_018087: DNA primase subunit; phage(gi392972960)	DNA replication, recombination, repair, packaging, and processing	2.46e-161	MSSWIDNDYAIRLLSYERNYKLIPGMPIRINCACPVCGDSQKDPHKARFWYFHHDNTTFVHCYNCDYSSRFDRFLQERDEELYREYMMEKFKESGSGTSSRPAPVEVSEKLTTTFKVIEKLNYSTRIDTLPDSHPIVKYVSDRAIPKEKWNRLWFTAQWQDLCNSIKPGTFETPKPEYRLVIPIFNKKGEIESIQGRALKPSNIKYMTIKAHEHASKVYGQDTIDESKDFVFVMEGPIDSLFLENALAITGGSLSLDQVPYADKRIWVLDNECRHIDTIKRMNKLIDAGERVCFWDNAPWQSKDVNDMIVKEGAKASDIQEYILQNSESGLMAQVRMTQFCKI
229	+	156906	157259	354		PHAGE_Acinet_ZZ1_NC_018087: hypothetical protein; phage(gi392972962)	Hypothetical Phage-like protein	1.18e-18	MHDTERHHSIISELLDNMNRLEPELSSLYGDNPWKPRSAALLRKAAAVLQAQYRQAFCDWAPSLRPNSMLEHEIAELSETFDVLYEHINAETNNTLGPMWSHYSDDQLYELMIAGVI
230	+	157259	157741	483	X	PHAGE_Acinet_ZZ1_NC_018087: hypothetical protein; phage(gi392972965)	Hypothetical Phage-like protein	9.14e-33	MDVLSTFKESKAAIDEIAKTLFDMFESNDIYKIISHSDISYLDFTEHRTDDNLVMVNLYNYSDVNPRISFEADRAKILSCDESTIDMWHKASLDIIEAANTAKALKFLKDFTMTDHGLIHVIISNYEKLSEAGKTNQEIAEMSAKFISLAMAQKYKHLQK
231	+	157809	158141	333		hypothetical	Hypothetical protein	0.0	MVIVKITQSQYIVKTPTMLDKILPWRSSDEVEVLNYENILVSTTSNRPRFGEVNQAFIWATEFTDAPIITSIEIADKIMDSASVTLHSPLIIETRNGDIKRILKVEMIKG
232	+	158147	158584	438		PHAGE_Acinet_Acj9_NC_014663: hypothetical protein; phage(gi311993333)	Hypothetical Phage-like protein	9.11e-11	MSFPYAIEQSLRAKARSLRVIRNQIRALRIAQKLVFLSLERSVNDALLAKDYDLAKIIDRRKVSVENHIESLDKIEFYITNEQRNYGLVIQRIRTYIGQVRQMPYTHELQTFHEQRWAEIMEQAVEQLARETPWRFRHYTGKEQW
233	+	158584	158904	321		PHAGE_Acinet_Acj9_NC_014663: hypothetical protein; phage(gi311993332)	Hypothetical Phage-like protein	1.56e-10	MKGHLIKNTFGAIISLAVFIAASTAINLLVLELALFFVLFSIVTYSWMSYCKKQYEPIILGIWTFLCTMASMYVIGDATIGFVIATSWQLLVHFGIQLTTVEVKMR
234	+	158901	159527	627		PHAGE_Acinet_ZZ1_NC_018087: hypothetical protein; phage(gi392972971)	Hypothetical Phage-like protein	3.92e-21	MNMFERRTAVNEEIEERAWEFIQTAQNAIMALPGGETIDVPRKFHGNGCVIHVYDHITSTWPENPHYDPKAPDTPENREKQTGFHRIHVEVPEVNIVCTATYDAWDECAPDLEDQEQWVLNQVPMELFLNGTDEEITAYIQERFKDEADRIHYIEEREAHLPLTTMKPELLRRAADVIEQIDQENLKWGEREEAILIALGVTKNANNG
235	+	159511	159846	336		PHAGE_Acinet_ZZ1_NC_018087: hypothetical protein; phage(gi570033488)	Hypothetical Phage-like protein	5.89e-11	MQIMVEFASDSSTIKFEPVDLNLVNLTTNYSDDGEYYNYSTFEFRVPIKDLPKNFADRFIDLGYFPSFDGFSSVNLIDDKAECEFEFKYPEILVASTNIAKTYVYISLKPL
236	+	159903	160421	519	X	PHAGE_Acinet_133_NC_015250: gp56 dCTPase; phage(gi326536188)	Nucleotide metabolism	2.91e-89	MAHFNQCSHLVDGIDAARQVAEDIRFNGEQYLDTMLDMQNSLQIRLAQDKPEMNQDPRNLDTAGKVVDWMRAQKDSIDDEFRELLTSLGGMSNGENAASSVWKAWRSKNLEMRNTLISDLSPEDQLEIKFEFIDIMHFVLNMANALGIRAEEMFELYYLKNKENFERQNNGY
237	+	160411	160998	588	X	PHAGE_Acinet_ZZ1_NC_018087: hypothetical protein; phage(gi392972984)	Hypothetical Phage-like protein	7.60e-19	MVTNQIAQDENPEQHHLGISIQRLTDLIGQEGHKMPSGVPRTKRRNWAKNRVRDMYINRETDKIAGDVCSVQPMPPNLFGDLEKAMIKDEARKSFIDFDHVTDLLPKFWEPKREYVEIFKGTDDSYTEMIVLKSDVKDYIHQGWRISRLSKISRALVYKKWVHAIIAIEQKLDNEEKQFTSNKVCDIIALSNKSI
238	+	161022	161159	138	X	PHAGE_Acinet_ZZ1_NC_018087: hypothetical protein; phage(gi570033492)	Hypothetical Phage-like protein	6.35e-07	MSKAKAKNETPVFATSKVGKLRDPRATQKLSLKLAFARIARVNAA
239	+	161204	161518	315		PHAGE_Acinet_Acj61_NC_014661: hypothetical protein; phage(gi311992794)	Hypothetical Phage-like protein	7.74e-23	MTKILARKKPVEVYAVQWLGTPESLENVLQFMGLDVVIDPNTAANFNAMYDRVMESGLSIETLEGTMTASLNDYIIQGVNGEYYPCKPEIFDKTYDVVLPNVVI
240	+	161528	162037	510		PHAGE_Acinet_ZZ1_NC_018087: hypothetical protein; phage(gi570033494)	Hypothetical Phage-like protein	7.30e-98	MKYAGIGSRRTPMDILAIIRQLAKELDILGHVCHTGGALGADKAFIDGAPNSTVLWLPWQGYNNYTTDTPALKQRHIDFAAKYHPNWKACRFSARKMHGRNAQITLGDSLDEPVDFVICWTPDGKLEGGTAMALRIAIDYDIPIFNLGSKAGHVKVIGELKEFLRSKGT
241	+	162105	162278	174		hypothetical	Hypothetical protein	0.0	MAKWYKVDPKLYDLAQQNYVYDNYKYHFIKNNPYIKIQDNGTITDLQDREITAFRRN
242	+	162319	162540	222		hypothetical	Hypothetical protein	0.0	MIYFTEVPDPGPKVFSDIKFVVVEHYYGGDYETRGSFDDHIRAIEECERLLYLNPKGHYSVIVEYQSKYNFKI
243	+	162616	162969	354		hypothetical	Hypothetical protein	0.0	MLNIRLPSLQQIINQFLADFNILDGNFVHKNTFVLSAKPNPLTENGRQDGWELRIATVYSVFDADLDAQQYVIWCSSVDTSTMDITIDDEPYEDGICDTLEEAIKYLHENTEAFKIY
244	+	163043	163291	249		hypothetical	Hypothetical protein	0.0	MNFEQIINTRPKGTVLIIAVESEGLYSYFDAEGNIQTYDADECIQPKYDKQWLSNYGFTPEDSIESLEEQELEVKVIFDIRK
245	+	163302	163661	360		hypothetical	Hypothetical protein	0.0	MKQFTSPSISALKSAICAEFPNVEIQSVVAFSVNKISHNIDQTCDLDGFAVYRVVDNDEIYENGWYYMVVRYSSSGSVIFIREVMNQEGFEWLDDAKDFIASQGEAVYMDGDTISYFMK
246	+	163728	163934	207		PHAGE_Acinet_Acj61_NC_014661: hypothetical protein; phage(gi311992785)	Hypothetical Phage-like protein	1.72e-08	MKAFSTKLPEGTTVVTVFDGEFYFYKPIEEEITPPPGHMPPKSMVWCYDENGGCWEYSYFDISKIEIA
247	+	164053	164526	474	X	PHAGE_Acinet_ZZ1_NC_018087: hypothetical protein; phage(gi392972944)	Hypothetical Phage-like protein	3.31e-84	MNIFHFDANPAKSAQYHCDKHVVKMCVEYCQILSTVSRLNGIESDILYRATHKNHPCVVWAMQSRQNYEFLLDLVIELFGEYTYRYGKVHASSRLIPALIDNIDKIPLGANKLTPFVAVMPGRILHTNAIAEYRTLYKNEKAHMAKWTGRDIPFFLK
248	+	164637	164843	207		PHAGE_Acinet_vB_AbaM_phiAbaA1_NC_031280: hypothetical protein; phage(gi100113)	Hypothetical Phage-like protein	3.50e-06	MFVLTINGIEYQYHTHVKLVKALGGLQAIKAKLETPLLFGEKYYLQNVVKVADKFTELLDEQFGRNTK
249	+	164898	165086	189		hypothetical	Hypothetical protein	0.0	MKSMIALAAVFALCGGSWLTIHIAQIYIAMTGSFPNDTALAVFALTTFSTWALAWRIIKDTM
250	+	165086	165430	345		hypothetical	Hypothetical protein	0.0	MEINQLKTALMYKIKLNKKRAQALRAQIDSLETRIFNLQKTIIRVSPTPNLAESALKKLKTMRFDAQSLQRRLNSIEHEMDRQGVALLRLREISRGRMTQMTPEEVIVNSLILY
251	+	165532	165723	192		PHAGE_Acinet_ZZ1_NC_018087: hypothetical protein; phage(gi392973002)	Hypothetical Phage-like protein	8.58e-18	MSLTLTKQQVSFLATAISNSQDLLDAVHAYDTEEHADLGICLNILDGMTVKEATKAYKEQHED
252	+	165713	165901	189		PHAGE_Acinet_ZZ1_NC_018087: hypothetical protein; phage(gi570033495)	Hypothetical Phage-like protein	1.95e-14	MKTELKGKVSDNFKKNPKATMSLAAIALAAIAATVGTLTGAVEPETAMALFSKVLSALTLGV
253	+	165922	166365	444		PHAGE_Acinet_ZZ1_NC_018087: hypothetical protein; phage(gi392973004)	Hypothetical Phage-like protein	2.95e-72	MIRQYVYCDLLEAFQHNDFDAIAHGCNCFHTMGAGVAGSISKTFPVALEADKKTEYGDWSKLGDVSIAKTVNGDIINAYTQFRPGKCPEHVLYDSIRKAFTVINEKYAGKSVGIPKIGAGIAGGTWEKIAEIINEVTPDVNIYVLYI
						Functional categorization (number of genes)
					Colour Code	Chaperonins/assembly catalysts (6)
						DNA replication, recombination, repair, packaging, and processing (23)
						Homing endonucleases and homologs (4)
						Host alteration/shutoff (4)
						Host or phage interactions (2)
						Lysis (4)
						Nucleotide metabolism (12)
						Putative bacterial protein (3)
						Transcription/Translation (11)
						Virion proteins (Head/Neck/Tail/Tail fiber) (36)
						Hypothetical Phage-like protein (115)
						Hypothetical protein (33)
